# Supplementary material for: Efficacy of a volatile pyrethroid spatial emanator (SE) in reducing Anopheles host-seeking in outdoor kitchens in Southern Zambia
Source: PLoS One. 2025 Nov 6;20(11):e0335514. doi: 10.1371/journal.pone.0335514 (PMC12591450; doi:10.1371/journal.pone.0335514)
Supplement: S1 Data — (ZIP) [file pone.0335514.s003.zip]

Archive with 6 entries (5 files):
- StudyData/
- StudyData/HHFactors.xlsx
- StudyData/HourlyHBO.xlsx
- StudyData/HourlyHLC.xlsx
- StudyData/IndividualAnID.xlsx
- StudyData/Weather.xlsx
