# Supplementary material for: Efficacy of a volatile pyrethroid spatial emanator (SE) in reducing Anopheles host-seeking in outdoor kitchens in Southern Zambia
Source: PLoS One. 2025 Nov 6;20(11):e0335514. doi: 10.1371/journal.pone.0335514 (PMC12591450; doi:10.1371/journal.pone.0335514)
Supplement: S1 Data — (ZIP) [file pone.0335514.s003.zip › StudyData/HHFactors.xlsx]

## Sheet: HHFactors
HHID	cluster	treatment	HH.Res	KitchenSize	MayNDVIclose5
1	A	PIRK	11	35	0.196146
2	A	PIRK	9	7	0.253188
3	B	control	9	18	0.200324
4	A	PIRK	10	35	0.290114
5	A	PIRK	8	20	0.260862
7	A	PIRK	12	24	0.531835
8	B	control	6	12	0.209594
9	B	control	5	12	0.233838
10	B	control	9	12	0.433744
11	C	control	10	12	0.124192
12	C	control	15	20	0.358346
13	C	control	7	20	0.352092
14	C	control	4	15	0.285054
15	C	control	10	12	0.286175
16	D	PIRK	5	9	0.272308
17	D	PIRK	6	12	0.325685
18	D	PIRK	15	24	0.513123
19	D	PIRK	10	12	0.493161
20	D	PIRK	7	20	0.168467
21	E	PIRK	6	10	0.242714
22	E	PIRK	3	12	0.327076
23	E	PIRK	3	24	0.38516
24	E	PIRK	8	12	0.472325
25	E	PIRK	7	12	0.298907
26	F	control	5	24	0.327794
27	F	control	13	24	0.216764
28	F	control	10	15	0.300317
29	F	control	5	12	0.349662
30	F	control	7	15	0.234601
31	G	control	3	16	0.308488
32	G	control	6	12	0.270856
33	G	control	8	20	0.300777
34	G	control	9	24	0.259088
35	G	control	4	12	0.36564
36	H	PIRK	9	27	0.22974
37	H	PIRK	7	10	0.162409
38	H	PIRK	5	35	0.233893
39	H	PIRK	6	16	0.291658
40	H	PIRK	6	12	0.300426
41	G	control	6	12	0.452106
42	B	control	9	12	0.230916

## Sheet: DD
Data Dictionary for HHFactors.xlsx
Description	Measured HH level factors for enrolled HHs
Column Name	Description	Format
HHID	Household ID	Numeric (1-42, excluding 6 due to removal from study)
cluster	Study cluster	Character (A - H)
treatment	Study arm assignment	Character (treatment or control)
HH.Res	Total number of household residents that use study kitchen	Numeric
KitchenSize	Kitchen size (sq. meters).	Numeric
MayNDVIclose5	Mean NDVI measurement within 5 meters of study kitchen	Numeric
