# Supplementary material for: Efficacy of a volatile pyrethroid spatial emanator (SE) in reducing Anopheles host-seeking in outdoor kitchens in Southern Zambia
Source: PLoS One. 2025 Nov 6;20(11):e0335514. doi: 10.1371/journal.pone.0335514 (PMC12591450; doi:10.1371/journal.pone.0335514)
Supplement: S1 Data — (ZIP) [file pone.0335514.s003.zip › StudyData/HourlyHBO.xlsx]

## Sheet: HourlyHBO
Visit	HHID	Hour	OccupancyHrly	Animals	Fire	Rain	out.pct.hr
1	1	18	2	30	1	0	0.181818
1	1	19	3	32	1	0	0.272727
1	1	20	5	33	1	0	0.454545
1	1	21	0	36	1	0	0
1	1	22	2	36	1	0	0.181818
1	1	23	0	30	1	0	0
1	1	0	0	29	1	0	0
1	1	1	0	29	1	0	0
1	1	2	0	29	0	0	0
1	1	3	0	25	0	0	0
1	1	4	0	27	0	0	0
1	1	5	0	29	0	0	0
1	2	18	7	2	1	0	0.777778
1	2	19	4	1	1	0	0.444444
1	2	20	0	1	1	0	0
1	2	21	0	1	1	0	0
1	2	22	0	1	1	0	0
1	2	23	0	1	1	0	0
1	2	0	0	1	1	0	0
1	2	1	0	1	1	0	0
1	2	2	0	2	1	0	0
1	2	3	0	1	1	0	0
1	2	4	0	1	1	0	0
1	2	5	0	1	1	0	0
1	3	18	6	1	1	0	0.666667
1	3	19	7	0	1	0	0.777778
1	3	20	9	0	1	0	1
1	3	21	5	0	1	0	0.555556
1	3	22	2	0	1	0	0.222222
1	3	23	0	0	1	0	0
1	3	0	0	0	1	0	0
1	3	1	0	0	1	0	0
1	3	2	0	0	0	0	0
1	3	3	0	0	0	0	0
1	3	4	0	0	0	0	0
1	3	5	0	0	0	0	0
1	4	18	2	1	1	0	0.2
1	4	19	2	1	1	0	0.2
1	4	20	2	1	1	0	0.2
1	4	21	0	1	1	0	0
1	4	22	0	1	0	0	0
1	4	23	0	1	0	0	0
1	4	0	0	1	0	0	0
1	4	1	0	1	0	0	0
1	4	2	0	1	0	0	0
1	4	3	0	1	0	0	0
1	4	4	0	1	0	0	0
1	4	5	0	1	0	0	0
1	5	18	3	0	1	0	0.375
1	5	19	3	0	1	0	0.375
1	5	20	3	0	1	0	0.375
1	5	21	3	0	1	0	0.375
1	5	22	3	0	1	0	0.375
1	5	23	0	0	1	0	0
1	5	0	0	0	1	0	0
1	5	1	0	0	1	0	0
1	5	2	0	0	1	0	0
1	5	3	0	0	1	0	0
1	5	4	0	0	1	0	0
1	5	5	0	2	1	0	0
1	7	18	2	7	1	0	0.166667
1	7	19	2	2	1	0	0.166667
1	7	20	6	2	1	0	0.5
1	7	21	2	0	1	0	0.166667
1	7	22	2	3	1	0	0.166667
1	7	23	0	3	1	0	0
1	7	0	0	3	0	0	0
1	7	1	0	3	0	0	0
1	7	2	0	3	0	0	0
1	7	3	2	3	0	0	0.166667
1	7	4	2	3	0	0	0.166667
1	7	5	5	10	0	0	0.416667
1	8	18	4	3	1	0	0.666667
1	8	19	8	2	1	0	1
1	8	20	8	2	1	0	1
1	8	21	2	2	1	0	0.333333
1	8	22	4	2	1	0	0.666667
1	8	23	1	2	1	0	0.166667
1	8	0	0	2	1	0	0
1	8	1	0	3	1	0	0
1	8	2	0	3	1	0	0
1	8	3	0	3	1	0	0
1	8	4	0	2	1	0	0
1	8	5	0	2	1	0	0
1	9	18	10	0	1	0	1
1	9	19	7	0	1	0	1
1	9	20	2	2	1	0	0.4
1	9	21	0	1	1	0	0
1	9	22	0	0	1	0	0
1	9	23	0	1	1	0	0
1	9	0	0	1	1	0	0
1	9	1	0	1	1	0	0
1	9	2	0	0	0	0	0
1	9	3	0	1	0	0	0
1	9	4	0	1	0	0	0
1	9	5	0	1	0	0	0
1	10	18	4	0	1	0	0.444444
1	10	19	10	4	1	0	1
1	10	20	4	2	1	0	0.444444
1	10	21	3	4	1	0	0.333333
1	10	22	3	4	1	0	0.333333
1	10	23	0	3	1	0	0
1	10	0	0	3	1	0	0
1	10	1	0	3	1	0	0
1	10	2	0	3	0	0	0
1	10	3	0	3	0	0	0
1	10	4	0	3	0	0	0
1	10	5	0	3	0	0	0
1	11	18	7	0	0	0	0.7
1	11	19	5	0	0	0	0.5
1	11	20	4	0	0	0	0.4
1	11	21	1	0	0	0	0.1
1	11	22	0	0	0	0	0
1	11	23	0	0	0	0	0
1	11	0	0	0	0	0	0
1	11	1	0	0	0	0	0
1	11	2	0	0	0	0	0
1	11	3	0	0	0	0	0
1	11	4	0	0	0	0	0
1	11	5	0	0	0	0	0
1	12	18	2	1	1	0	0.133333
1	12	19	4	0	1	0	0.266667
1	12	20	5	0	1	0	0.333333
1	12	21	1	0	0	0	0.0666667
1	12	22	0	0	0	0	0
1	12	23	0	0	0	0	0
1	12	0	0	0	1	0	0
1	12	1	1	0	1	0	0.0666667
1	12	2	1	0	1	0	0.0666667
1	12	3	0	0	0	0	0
1	12	4	2	0	0	0	0.133333
1	12	5	1	0	0	0	0.0666667
1	13	18	5	0	1	0	0.714286
1	13	19	6	0	1	0	0.857143
1	13	20	6	0	1	0	0.857143
1	13	21	4	0	0	0	0.571429
1	13	22	0	0	0	0	0
1	13	23	1	0	0	0	0.142857
1	13	0	0	0	0	0	0
1	13	1	0	0	0	0	0
1	13	2	0	0	0	0	0
1	13	3	1	0	0	0	0.142857
1	13	4	1	0	0	0	0.142857
1	13	5	1	0	0	0	0.142857
1	14	18	3	0	1	0	0.75
1	14	19	3	0	1	0	0.75
1	14	20	5	0	1	0	1
1	14	21	4	0	1	0	1
1	14	22	2	1	1	0	0.5
1	14	23	0	2	1	0	0
1	14	0	0	3	0	0	0
1	14	1	0	4	0	0	0
1	14	2	0	5	0	0	0
1	14	3	1	6	0	0	0.25
1	14	4	1	7	0	0	0.25
1	14	5	1	8	0	0	0.25
1	15	18	4	1	1	0	0.4
1	15	19	5	1	1	0	0.5
1	15	20	5	1	1	0	0.5
1	15	21	3	1	1	0	0.3
1	15	22	3	1	1	0	0.3
1	15	23	0	1	1	0	0
1	15	0	0	1	1	0	0
1	15	1	0	1	0	0	0
1	15	2	0	1	0	0	0
1	15	3	0	1	0	0	0
1	15	4	0	1	0	0	0
1	15	5	1	1	0	0	0.1
1	16	18	3	0	1	0	0.6
1	16	19	2	0	1	0	0.4
1	16	20	2	0	1	0	0.4
1	16	21	0	1	0	0	0
1	16	22	0	1	0	0	0
1	16	23	0	0	0	0	0
1	16	0	0	1	0	0	0
1	16	1	1	0	0	0	0.2
1	16	2	0	0	0	0	0
1	16	3	0	1	0	0	0
1	16	4	0	0	1	0	0
1	16	5	3	0	1	0	0.6
1	17	18	2	2	1	0	0.333333
1	17	19	1	0	1	0	0.166667
1	17	20	0	0	1	0	0
1	17	21	0	0	1	0	0
1	17	22	0	0	1	0	0
1	17	23	0	0	1	0	0
1	17	0	0	0	1	0	0
1	17	1	0	0	1	0	0
1	17	2	0	0	1	0	0
1	17	3	0	0	0	0	0
1	17	4	0	0	0	0	0
1	17	5	0	11	0	0	0
1	18	18	3	1	0	0	0.2
1	18	19	8	0	0	0	0.533333
1	18	20	3	0	0	0	0.2
1	18	21	1	1	0	0	0.0666667
1	18	22	0	0	0	0	0
1	18	23	0	0	0	0	0
1	18	0	0	0	0	0	0
1	18	1	0	0	0	0	0
1	18	2	0	0	0	0	0
1	18	3	0	0	0	0	0
1	18	4	0	0	0	0	0
1	18	5	1	0	0	0	0.0666667
1	19	18	1	0	1	0	0.1
1	19	19	1	0	1	0	0.1
1	19	20	1	0	1	0	0.1
1	19	21	1	0	0	0	0.1
1	19	22	0	0	0	0	0
1	19	23	0	0	0	0	0
1	19	0	0	0	0	0	0
1	19	1	0	0	0	0	0
1	19	2	0	0	0	0	0
1	19	3	0	0	0	0	0
1	19	4	1	0	0	0	0.1
1	19	5	1	0	0	0	0.1
1	20	18	2	1	1	0	0.285714
1	20	19	2	0	1	0	0.285714
1	20	20	4	0	1	0	0.571429
1	20	21	3	0	1	0	0.428571
1	20	22	1	0	0	0	0.142857
1	20	23	0	0	0	0	0
1	20	0	0	0	0	0	0
1	20	1	0	0	0	0	0
1	20	2	1	0	0	0	0.142857
1	20	3	1	0	0	0	0.142857
1	20	4	0	0	0	0	0
1	20	5	3	1	0	0	0.428571
2	1	18	1	33	1	0	0.0909091
2	1	19	3	39	1	0	0.272727
2	1	20	1	35	1	0	0.0909091
2	1	21	3	36	1	0	0.272727
2	1	22	3	37	1	0	0.272727
2	1	23	0	37	1	0	0
2	1	0	0	34	1	0	0
2	1	1	0	34	1	0	0
2	1	2	0	31	1	0	0
2	1	3	0	29	1	0	0
2	1	4	0	29	1	0	0
2	1	5	0	26	1	0	0
2	2	18	1	1	1	0	0.111111
2	2	19	4	2	1	0	0.444444
2	2	20	4	1	1	0	0.444444
2	2	21	2	1	1	0	0.222222
2	2	22	0	1	1	0	0
2	2	23	0	1	1	0	0
2	2	0	0	1	1	0	0
2	2	1	0	1	1	0	0
2	2	2	0	1	1	0	0
2	2	3	0	1	1	0	0
2	2	4	0	1	1	0	0
2	2	5	0	1	1	0	0
2	3	18	5	3	0	0	0.555556
2	3	19	5	0	0	0	0.555556
2	3	20	5	0	0	0	0.555556
2	3	21	3	0	0	0	0.333333
2	3	22	0	0	0	0	0
2	3	23	0	0	0	0	0
2	3	0	0	0	0	0	0
2	3	1	0	0	0	0	0
2	3	2	0	0	0	0	0
2	3	3	0	0	0	0	0
2	3	4	0	0	0	0	0
2	3	5	3	0	0	0	0.333333
2	4	18	6	3	1	0	0.6
2	4	19	6	3	1	0	0.6
2	4	20	6	3	1	0	0.6
2	4	21	0	3	1	0	0
2	4	22	0	3	1	0	0
2	4	23	0	3	1	0	0
2	4	0	0	3	1	0	0
2	4	1	0	3	1	0	0
2	4	2	0	3	1	0	0
2	4	3	0	3	1	0	0
2	4	4	0	3	1	0	0
2	4	5	0	3	0	0	0
2	5	18	4	2	1	0	0.5
2	5	19	3	0	1	0	0.375
2	5	20	2	0	1	0	0.25
2	5	21	2	0	1	0	0.25
2	5	22	0	0	1	0	0
2	5	23	0	0	1	0	0
2	5	0	0	0	1	0	0
2	5	1	0	0	1	0	0
2	5	2	0	0	1	0	0
2	5	3	0	0	1	0	0
2	5	4	0	0	1	0	0
2	5	5	0	3	1	0	0
2	7	18	4	6	1	0	0.333333
2	7	19	4	6	1	0	0.333333
2	7	20	6	6	1	0	0.5
2	7	21	1	6	1	0	0.0833333
2	7	22	0	6	1	0	0
2	7	23	0	6	0	0	0
2	7	0	0	6	0	0	0
2	7	1	0	6	0	0	0
2	7	2	0	6	0	0	0
2	7	3	0	6	0	0	0
2	7	4	0	6	0	0	0
2	7	5	2	6	0	0	0.166667
2	8	18	2	2	1	0	0.333333
2	8	19	7	2	1	0	1
2	8	20	12	2	1	0	1
2	8	21	13	10	1	0	1
2	8	22	0	9	1	0	0
2	8	23	0	4	1	0	0
2	8	0	0	5	1	0	0
2	8	1	0	5	1	0	0
2	8	2	0	5	1	0	0
2	8	3	0	1	1	0	0
2	8	4	0	4	1	0	0
2	8	5	0	2	1	0	0
2	9	18	1	2	1	0	0.2
2	9	19	5	0	1	0	1
2	9	20	5	2	1	0	1
2	9	21	2	1	1	0	0.4
2	9	22	2	2	1	0	0.4
2	9	23	0	2	1	0	0
2	9	0	0	2	1	0	0
2	9	1	0	2	1	0	0
2	9	2	0	1	1	0	0
2	9	3	0	2	1	0	0
2	9	4	0	2	1	0	0
2	9	5	0	1	1	0	0
2	10	18	4	2	1	0	0.444444
2	10	19	7	3	1	0	0.777778
2	10	20	8	5	1	0	0.888889
2	10	21	6	4	1	0	0.666667
2	10	22	2	4	1	0	0.222222
2	10	23	2	4	1	0	0.222222
2	10	0	1	4	1	0	0.111111
2	10	1	0	4	1	0	0
2	10	2	0	4	0	0	0
2	10	3	0	4	0	0	0
2	10	4	0	4	0	0	0
2	10	5	0	4	0	0	0
2	11	18	8	0	1	0	0.8
2	11	19	9	0	1	0	0.9
2	11	20	1	0	1	0	0.1
2	11	21	1	0	0	0	0.1
2	11	22	0	0	0	0	0
2	11	23	0	0	0	0	0
2	11	0	0	0	0	0	0
2	11	1	0	0	0	0	0
2	11	2	0	0	0	0	0
2	11	3	1	0	0	0	0.1
2	11	4	0	0	0	0	0
2	11	5	1	0	0	0	0.1
2	12	18	3	1	1	0	0.2
2	12	19	2	0	1	0	0.133333
2	12	20	1	0	1	0	0.0666667
2	12	21	1	0	1	0	0.0666667
2	12	22	0	0	1	0	0
2	12	23	0	0	1	0	0
2	12	0	0	0	1	0	0
2	12	1	0	0	1	0	0
2	12	2	0	0	0	0	0
2	12	3	0	0	0	0	0
2	12	4	1	0	0	0	0.0666667
2	12	5	1	0	0	0	0.0666667
2	13	18	6	0	1	0	0.857143
2	13	19	6	0	1	0	0.857143
2	13	20	0	0	1	0	0
2	13	21	1	0	1	0	0.142857
2	13	22	0	0	0	0	0
2	13	23	0	0	0	0	0
2	13	0	0	0	0	0	0
2	13	1	0	0	0	0	0
2	13	2	1	0	0	0	0.142857
2	13	3	0	0	0	0	0
2	13	4	0	0	0	0	0
2	13	5	0	0	0	0	0
2	14	18	2	0	1	0	0.5
2	14	19	2	0	1	0	0.5
2	14	20	3	0	1	0	0.75
2	14	21	4	0	1	0	1
2	14	22	3	0	1	0	0.75
2	14	23	1	0	1	0	0.25
2	14	0	0	0	0	0	0
2	14	1	0	0	0	0	0
2	14	2	0	0	0	0	0
2	14	3	0	0	0	0	0
2	14	4	0	0	0	0	0
2	14	5	1	0	0	0	0.25
2	15	18	5	1	0	0	0.5
2	15	19	7	1	0	0	0.7
2	15	20	7	1	0	0	0.7
2	15	21	7	1	0	0	0.7
2	15	22	0	0	0	0	0
2	15	23	0	0	0	0	0
2	15	0	0	0	0	0	0
2	15	1	0	1	0	0	0
2	15	2	0	1	0	0	0
2	15	3	0	1	0	0	0
2	15	4	0	1	0	0	0
2	15	5	0	1	0	0	0
2	16	18	3	1	1	0	0.6
2	16	19	4	3	1	0	0.8
2	16	20	3	1	1	0	0.6
2	16	21	1	0	1	0	0.2
2	16	22	0	0	1	0	0
2	16	23	0	0	0	0	0
2	16	0	0	0	0	0	0
2	16	1	0	0	0	0	0
2	16	2	0	0	0	0	0
2	16	3	0	0	0	0	0
2	16	4	0	1	0	0	0
2	16	5	2	1	1	0	0.4
2	17	18	5	0	1	0	0.833333
2	17	19	0	11	1	0	0
2	17	20	1	0	1	0	0.166667
2	17	21	1	0	1	0	0.166667
2	17	22	0	0	1	0	0
2	17	23	0	0	1	0	0
2	17	0	0	0	1	0	0
2	17	1	0	0	1	0	0
2	17	2	0	0	0	0	0
2	17	3	0	0	0	0	0
2	17	4	0	0	0	0	0
2	17	5	0	0	0	0	0
2	18	18	6	0	0	0	0.4
2	18	19	6	1	0	0	0.4
2	18	20	0	0	0	0	0
2	18	21	0	1	0	0	0
2	18	22	0	1	0	0	0
2	18	23	0	1	0	0	0
2	18	0	0	0	0	0	0
2	18	1	0	0	0	0	0
2	18	2	0	0	0	0	0
2	18	3	0	0	0	0	0
2	18	4	0	0	0	0	0
2	18	5	0	0	0	0	0
2	19	18	0	0	1	0	0
2	19	19	0	0	1	0	0
2	19	20	1	0	1	0	0.1
2	19	21	1	0	0	0	0.1
2	19	22	1	0	0	0	0.1
2	19	23	0	0	0	0	0
2	19	0	0	0	0	0	0
2	19	1	0	0	0	0	0
2	19	2	0	0	0	0	0
2	19	3	0	0	0	0	0
2	19	4	0	0	0	0	0
2	19	5	1	0	0	0	0.1
2	20	18	1	0	0	0	0.142857
2	20	19	2	0	1	0	0.285714
2	20	20	5	2	1	0	0.714286
2	20	21	3	0	1	0	0.428571
2	20	22	0	0	1	0	0
2	20	23	0	0	1	0	0
2	20	0	0	0	0	0	0
2	20	1	0	0	0	0	0
2	20	2	0	0	0	0	0
2	20	3	0	0	0	0	0
2	20	4	0	0	0	0	0
2	20	5	0	0	0	0	0
1	21	18	1	3	1	0	0.166667
1	21	19	0	3	1	0	0
1	21	20	0	3	1	0	0
1	21	21	0	3	1	0	0
1	21	22	0	3	0	0	0
1	21	23	0	3	0	0	0
1	21	0	0	3	0	0	0
1	21	1	0	3	0	0	0
1	21	2	0	3	0	0	0
1	21	3	0	3	0	0	0
1	21	4	0	3	0	0	0
1	21	5	0	2	0	0	0
1	22	18	3	0	1	0	1
1	22	19	4	0	1	0	1
1	22	20	3	1	1	0	1
1	22	21	3	1	1	0	1
1	22	22	0	1	1	0	0
1	22	23	0	0	1	0	0
1	22	0	0	1	0	0	0
1	22	1	0	1	0	0	0
1	22	2	0	1	0	0	0
1	22	3	0	1	0	0	0
1	22	4	0	1	0	0	0
1	22	5	0	1	1	0	0
1	23	18	2	3	1	0	0.666667
1	23	19	1	0	1	0	0.333333
1	23	20	1	0	1	0	0.333333
1	23	21	0	0	1	0	0
1	23	22	0	0	1	0	0
1	23	23	0	0	0	0	0
1	23	0	0	0	0	0	0
1	23	1	0	0	0	0	0
1	23	2	0	0	0	0	0
1	23	3	0	0	0	0	0
1	23	4	0	0	0	0	0
1	23	5	1	0	0	0	0.333333
1	24	18	4	1	1	0	0.5
1	24	19	6	0	1	0	0.75
1	24	20	3	1	1	0	0.375
1	24	21	2	0	0	0	0.25
1	24	22	2	0	0	0	0.25
1	24	23	0	0	0	0	0
1	24	0	1	0	0	0	0.125
1	24	1	0	0	0	0	0
1	24	2	0	0	0	0	0
1	24	3	0	0	0	0	0
1	24	4	0	0	0	0	0
1	24	5	1	0	0	0	0.125
1	25	18	3	4	0	0	0.428571
1	25	19	1	4	0	0	0.142857
1	25	20	1	4	0	0	0.142857
1	25	21	1	4	0	0	0.142857
1	25	22	0	4	0	0	0
1	25	23	0	4	0	0	0
1	25	0	0	4	0	0	0
1	25	1	0	4	0	0	0
1	25	2	1	4	0	0	0.142857
1	25	3	1	4	0	0	0.142857
1	25	4	0	4	0	0	0
1	25	5	2	4	0	0	0.285714
1	26	18	0	0	1	0	0
1	26	19	0	1	1	0	0
1	26	20	3	0	1	0	0.6
1	26	21	0	0	1	0	0
1	26	22	0	0	1	0	0
1	26	23	0	0	1	0	0
1	26	0	0	0	0	0	0
1	26	1	0	0	0	0	0
1	26	2	0	0	0	0	0
1	26	3	0	0	0	0	0
1	26	4	0	0	0	0	0
1	26	5	0	0	0	0	0
1	27	18	3	6	1	0	0.230769
1	27	19	3	0	1	0	0.230769
1	27	20	5	8	1	0	0.384615
1	27	21	6	9	1	0	0.461538
1	27	22	10	10	1	0	0.769231
1	27	23	4	10	1	0	0.307692
1	27	0	0	10	0	0	0
1	27	1	0	10	0	0	0
1	27	2	0	10	0	0	0
1	27	3	0	0	0	0	0
1	27	4	0	3	0	0	0
1	27	5	3	3	0	0	0.230769
1	28	18	4	1	1	0	0.4
1	28	19	4	1	1	0	0.4
1	28	20	4	1	1	0	0.4
1	28	21	3	0	1	0	0.3
1	28	22	0	1	0	0	0
1	28	23	0	1	0	0	0
1	28	0	0	1	0	0	0
1	28	1	0	2	0	0	0
1	28	2	0	2	0	0	0
1	28	3	0	2	0	0	0
1	28	4	1	2	0	0	0.1
1	28	5	1	2	0	0	0.1
1	29	18	0	0	1	0	0
1	29	19	0	3	1	0	0
1	29	20	0	2	1	0	0
1	29	21	3	3	1	0	0.6
1	29	22	0	3	1	0	0
1	29	23	0	3	1	0	0
1	29	0	0	3	1	0	0
1	29	1	0	0	1	0	0
1	29	2	0	0	0	0	0
1	29	3	0	2	0	0	0
1	29	4	0	3	0	0	0
1	29	5	0	3	0	0	0
1	30	18	3	0	0	0	0.428571
1	30	19	0	0	0	0	0
1	30	20	0	0	0	0	0
1	30	21	0	0	0	0	0
1	30	22	0	1	0	0	0
1	30	23	0	2	0	0	0
1	30	0	0	3	0	0	0
1	30	1	0	4	0	0	0
1	30	2	0	5	0	0	0
1	30	3	0	6	0	0	0
1	30	4	0	7	0	0	0
1	30	5	0	8	0	0	0
1	31	18	2	0	1	0	0.666667
1	31	19	1	1	1	0	0.333333
1	31	20	1	1	1	0	0.333333
1	31	21	0	2	0	0	0
1	31	22	1	1	0	0	0.333333
1	31	23	0	1	0	0	0
1	31	0	0	1	0	0	0
1	31	1	0	1	0	0	0
1	31	2	0	1	0	0	0
1	31	3	1	1	0	0	0.333333
1	31	4	0	2	0	0	0
1	31	5	3	3	1	0	1
1	32	18	5	11	1	0	0.833333
1	32	19	3	0	1	0	0.5
1	32	20	2	0	1	0	0.333333
1	32	21	2	0	1	0	0.333333
1	32	22	0	0	1	0	0
1	32	23	0	0	1	0	0
1	32	0	0	0	0	0	0
1	32	1	1	0	0	0	0.166667
1	32	2	0	0	0	0	0
1	32	3	0	0	0	0	0
1	32	4	1	0	0	0	0.166667
1	32	5	1	0	1	0	0.166667
1	33	18	7	11	1	0	0.875
1	33	19	5	12	1	0	0.625
1	33	20	4	2	1	0	0.5
1	33	21	2	0	1	0	0.25
1	33	22	0	0	1	0	0
1	33	23	1	0	1	0	0.125
1	33	0	0	0	0	0	0
1	33	1	0	0	0	0	0
1	33	2	1	0	0	0	0.125
1	33	3	0	0	0	0	0
1	33	4	0	0	0	0	0
1	33	5	0	5	0	0	0
1	34	18	3	2	0	0	0.333333
1	34	19	5	2	0	0	0.555556
1	34	20	7	2	0	0	0.777778
1	34	21	6	2	0	0	0.666667
1	34	22	4	2	0	0	0.444444
1	34	23	0	2	0	0	0
1	34	0	0	2	0	0	0
1	34	1	2	1	0	0	0.222222
1	34	2	1	2	0	0	0.111111
1	34	3	0	2	0	0	0
1	34	4	0	2	0	0	0
1	34	5	0	2	0	0	0
1	35	18	4	0	1	0	1
1	35	19	2	2	1	0	0.5
1	35	20	2	0	1	0	0.5
1	35	21	5	0	1	0	1
1	35	22	2	0	1	0	0.5
1	35	23	0	0	1	0	0
1	35	0	1	0	1	0	0.25
1	35	1	0	0	1	0	0
1	35	2	0	0	0	0	0
1	35	3	0	0	0	0	0
1	35	4	1	0	0	0	0.25
1	35	5	1	0	1	0	0.25
1	36	18	6	1	1	0	0.666667
1	36	19	6	1	1	0	0.666667
1	36	20	6	1	1	0	0.666667
1	36	21	4	1	1	0	0.444444
1	36	22	1	1	1	0	0.111111
1	36	23	0	1	0	0	0
1	36	0	0	0	0	0	0
1	36	1	0	1	0	0	0
1	36	2	0	0	0	0	0
1	36	3	0	1	0	0	0
1	36	4	0	0	0	0	0
1	36	5	0	0	0	0	0
1	37	18	1	1	1	0	0.142857
1	37	19	5	0	1	0	0.714286
1	37	20	4	0	1	0	0.571429
1	37	21	1	0	1	0	0.142857
1	37	22	1	0	1	0	0.142857
1	37	23	1	0	1	0	0.142857
1	37	0	1	0	1	0	0.142857
1	37	1	1	0	1	0	0.142857
1	37	2	2	0	0	0	0.285714
1	37	3	1	0	0	0	0.142857
1	37	4	0	0	0	0	0
1	37	5	0	0	0	0	0
1	38	18	1	3	1	0	0.2
1	38	19	3	2	1	0	0.6
1	38	20	4	2	1	0	0.8
1	38	21	2	3	1	0	0.4
1	38	22	2	2	1	0	0.4
1	38	23	0	1	1	0	0
1	38	0	0	2	1	0	0
1	38	1	0	2	1	0	0
1	38	2	1	3	1	0	0.2
1	38	3	0	3	1	0	0
1	38	4	1	2	0	0	0.2
1	38	5	3	4	0	0	0.6
1	39	18	3	5	1	0	0.5
1	39	19	5	5	1	0	0.833333
1	39	20	4	6	1	0	0.666667
1	39	21	4	6	1	0	0.666667
1	39	22	1	6	1	0	0.166667
1	39	23	1	6	1	0	0.166667
1	39	0	0	6	1	0	0
1	39	1	0	6	1	0	0
1	39	2	0	6	1	0	0
1	39	3	0	6	1	0	0
1	39	4	0	6	0	0	0
1	39	5	0	6	0	0	0
1	40	18	3	0	1	0	0.5
1	40	19	0	0	1	0	0
1	40	20	0	0	1	0	0
1	40	21	2	0	1	0	0.333333
1	40	22	0	0	0	0	0
1	40	23	0	0	0	0	0
1	40	0	0	0	0	0	0
1	40	1	0	0	0	0	0
1	40	2	0	0	0	0	0
1	40	3	1	0	0	0	0.166667
1	40	4	2	0	0	0	0.333333
1	40	5	0	0	0	0	0
2	21	18	4	2	1	0	0.666667
2	21	19	3	2	1	0	0.5
2	21	20	3	2	1	0	0.5
2	21	21	0	2	1	0	0
2	21	22	0	2	0	0	0
2	21	23	0	2	0	0	0
2	21	0	0	2	0	0	0
2	21	1	0	2	0	0	0
2	21	2	0	2	0	0	0
2	21	3	1	2	0	0	0.166667
2	21	4	1	2	0	0	0.166667
2	21	5	1	1	0	0	0.166667
2	22	18	0	0	0	0	0
2	22	19	3	0	0	0	1
2	22	20	4	0	0	0	1
2	22	21	0	0	0	0	0
2	22	22	0	0	0	0	0
2	22	23	1	0	0	0	0.333333
2	22	0	0	0	0	0	0
2	22	1	1	0	0	0	0.333333
2	22	2	1	0	0	0	0.333333
2	22	3	0	0	0	0	0
2	22	4	2	0	0	0	0.666667
2	22	5	3	0	0	0	1
2	23	18	2	3	1	0	0.666667
2	23	19	2	1	1	0	0.666667
2	23	20	0	0	1	0	0
2	23	21	1	0	1	0	0.333333
2	23	22	0	0	1	0	0
2	23	23	1	0	0	0	0.333333
2	23	0	0	0	0	0	0
2	23	1	0	0	0	0	0
2	23	2	1	2	0	0	0.333333
2	23	3	1	5	0	0	0.333333
2	23	4	1	0	0	0	0.333333
2	23	5	1	3	0	0	0.333333
2	24	18	6	1	1	0	0.75
2	24	19	4	0	1	0	0.5
2	24	20	2	0	1	0	0.25
2	24	21	2	0	1	0	0.25
2	24	22	1	0	1	0	0.125
2	24	23	1	0	1	0	0.125
2	24	0	0	0	1	0	0
2	24	1	0	0	0	0	0
2	24	2	1	0	0	0	0.125
2	24	3	0	0	0	0	0
2	24	4	0	0	0	0	0
2	24	5	1	0	0	0	0.125
2	25	18	1	4	1	0	0.142857
2	25	19	3	4	1	0	0.428571
2	25	20	2	4	1	0	0.285714
2	25	21	2	5	1	0	0.285714
2	25	22	0	4	1	0	0
2	25	23	0	4	1	0	0
2	25	0	0	4	1	0	0
2	25	1	0	4	1	0	0
2	25	2	0	4	1	0	0
2	25	3	1	4	1	0	0.142857
2	25	4	7	4	0	0	1
2	25	5	0	4	0	0	0
2	26	18	0	0	1	0	0
2	26	19	4	6	1	0	0.8
2	26	20	6	0	1	0	1
2	26	21	6	0	0	0	1
2	26	22	0	0	0	0	0
2	26	23	0	0	0	0	0
2	26	0	0	0	0	0	0
2	26	1	0	0	0	0	0
2	26	2	0	0	0	0	0
2	26	3	0	0	0	0	0
2	26	4	0	0	0	0	0
2	26	5	0	0	0	0	0
2	27	18	0	0	1	0	0
2	27	19	4	5	1	0	0.307692
2	27	20	5	4	1	0	0.384615
2	27	21	3	4	1	0	0.230769
2	27	22	3	3	0	0	0.230769
2	27	23	0	3	0	0	0
2	27	0	0	3	0	0	0
2	27	1	0	3	0	0	0
2	27	2	0	3	0	0	0
2	27	3	0	3	0	0	0
2	27	4	0	2	0	0	0
2	27	5	0	0	0	0	0
2	28	18	4	0	0	0	0.4
2	28	19	2	0	0	0	0.2
2	28	20	0	0	0	0	0
2	28	21	1	0	0	0	0.1
2	28	22	0	0	0	0	0
2	28	23	0	1	0	0	0
2	28	0	0	1	0	0	0
2	28	1	0	1	0	0	0
2	28	2	0	1	0	0	0
2	28	3	0	1	0	0	0
2	28	4	0	1	0	0	0
2	28	5	1	0	0	0	0.1
2	29	18	3	5	1	0	0.6
2	29	19	0	4	1	0	0
2	29	20	3	5	1	0	0.6
2	29	21	3	5	1	0	0.6
2	29	22	3	4	0	0	0.6
2	29	23	3	5	0	0	0.6
2	29	0	3	5	0	0	0.6
2	29	1	3	5	0	0	0.6
2	29	2	3	4	0	0	0.6
2	29	3	3	5	0	0	0.6
2	29	4	3	4	0	0	0.6
2	29	5	3	3	0	0	0.6
2	30	18	0	0	0	0	0
2	30	19	0	0	0	0	0
2	30	20	4	0	0	0	0.571429
2	30	21	4	0	0	0	0.571429
2	30	22	0	0	0	0	0
2	30	23	0	0	0	0	0
2	30	0	0	0	0	0	0
2	30	1	0	0	0	0	0
2	30	2	0	0	0	0	0
2	30	3	0	0	0	0	0
2	30	4	0	0	0	0	0
2	30	5	0	0	0	0	0
2	31	18	3	3	1	0	1
2	31	19	0	5	1	0	0
2	31	20	3	5	1	0	1
2	31	21	0	5	1	0	0
2	31	22	0	5	1	0	0
2	31	23	0	5	0	0	0
2	31	0	0	5	0	0	0
2	31	1	0	6	0	0	0
2	31	2	0	6	0	0	0
2	31	3	0	6	0	0	0
2	31	4	0	6	0	0	0
2	31	5	3	5	1	0	1
2	32	18	4	11	1	0	0.666667
2	32	19	1	0	1	0	0.166667
2	32	20	1	0	1	0	0.166667
2	32	21	1	0	1	0	0.166667
2	32	22	0	0	1	0	0
2	32	23	0	0	1	0	0
2	32	0	1	0	0	0	0.166667
2	32	1	0	0	0	0	0
2	32	2	0	0	0	0	0
2	32	3	0	0	0	0	0
2	32	4	0	0	0	0	0
2	32	5	1	11	0	0	0.166667
2	33	18	6	1	1	0	0.75
2	33	19	6	4	1	0	0.75
2	33	20	5	2	1	0	0.625
2	33	21	3	2	1	0	0.375
2	33	22	0	2	1	0	0
2	33	23	0	2	1	0	0
2	33	0	0	2	0	0	0
2	33	1	0	2	0	0	0
2	33	2	0	2	0	0	0
2	33	3	0	2	0	0	0
2	33	4	0	2	0	0	0
2	33	5	0	2	0	0	0
2	34	18	2	4	1	0	0.222222
2	34	19	6	6	1	0	0.666667
2	34	20	6	0	1	0	0.666667
2	34	21	4	0	1	0	0.444444
2	34	22	1	0	1	0	0.111111
2	34	23	1	2	1	0	0.111111
2	34	0	0	0	1	0	0
2	34	1	0	0	1	0	0
2	34	2	1	0	1	0	0.111111
2	34	3	0	1	0	0	0
2	34	4	0	0	0	0	0
2	34	5	0	0	0	0	0
2	35	18	9	0	1	0	1
2	35	19	3	0	1	0	0.75
2	35	20	5	0	1	0	1
2	35	21	6	0	1	0	1
2	35	22	3	0	1	0	0.75
2	35	23	3	0	1	0	0.75
2	35	0	0	0	0	0	0
2	35	1	0	0	0	0	0
2	35	2	1	0	0	0	0.25
2	35	3	0	1	0	0	0
2	35	4	0	0	0	0	0
2	35	5	0	0	0	0	0
2	36	18	4	1	1	0	0.444444
2	36	19	4	1	1	0	0.444444
2	36	20	4	0	1	0	0.444444
2	36	21	4	0	1	0	0.444444
2	36	22	4	1	1	0	0.444444
2	36	23	0	0	1	0	0
2	36	0	0	0	1	0	0
2	36	1	0	1	1	0	0
2	36	2	0	0	1	0	0
2	36	3	0	0	0	0	0
2	36	4	0	0	0	0	0
2	36	5	0	0	0	0	0
2	37	18	6	2	0	0	0.857143
2	37	19	4	2	1	0	0.571429
2	37	20	4	2	1	0	0.571429
2	37	21	4	2	1	0	0.571429
2	37	22	0	2	1	0	0
2	37	23	0	2	1	0	0
2	37	0	0	2	1	0	0
2	37	1	0	2	1	0	0
2	37	2	0	2	1	0	0
2	37	3	0	2	0	0	0
2	37	4	0	2	0	0	0
2	37	5	0	2	0	0	0
2	38	18	3	5	0	0	0.6
2	38	19	5	2	0	0	1
2	38	20	2	4	0	0	0.4
2	38	21	1	2	0	0	0.2
2	38	22	0	2	0	0	0
2	38	23	0	2	0	0	0
2	38	0	1	2	0	0	0.2
2	38	1	2	2	0	0	0.4
2	38	2	0	1	0	0	0
2	38	3	0	2	0	0	0
2	38	4	0	3	0	0	0
2	38	5	4	2	0	0	0.8
2	39	18	3	7	0	0	0.5
2	39	19	5	7	0	0	0.833333
2	39	20	2	7	0	0	0.333333
2	39	21	2	7	0	0	0.333333
2	39	22	2	7	0	0	0.333333
2	39	23	2	7	0	0	0.333333
2	39	0	0	7	0	0	0
2	39	1	0	7	0	0	0
2	39	2	0	7	0	0	0
2	39	3	0	7	0	0	0
2	39	4	0	7	0	0	0
2	39	5	1	7	0	0	0.166667
2	40	18	7	0	1	0	1
2	40	19	3	0	1	0	0.5
2	40	20	2	2	1	0	0.333333
2	40	21	2	0	1	0	0.333333
2	40	22	0	0	1	0	0
2	40	23	0	0	1	0	0
2	40	0	0	0	0	0	0
2	40	1	0	0	0	0	0
2	40	2	0	0	0	0	0
2	40	3	0	0	0	0	0
2	40	4	1	0	0	0	0.166667
2	40	5	3	0	0	0	0.5
3	11	18	9	0	0	0	0.9
3	11	19	8	0	0	0	0.8
3	11	20	0	0	0	0	0
3	11	21	0	0	0	0	0
3	11	22	0	0	0	0	0
3	11	23	0	0	0	0	0
3	11	0	1	0	0	0	0.1
3	11	1	0	0	0	0	0
3	11	2	0	0	0	0	0
3	11	3	0	0	0	0	0
3	11	4	0	0	0	0	0
3	11	5	1	0	0	0	0.1
3	12	18	3	1	1	0	0.2
3	12	19	2	1	1	0	0.133333
3	12	20	2	1	1	0	0.133333
3	12	21	2	1	1	0	0.133333
3	12	22	0	1	1	0	0
3	12	23	0	1	1	0	0
3	12	0	0	1	1	0	0
3	12	1	0	1	1	0	0
3	12	2	0	1	1	0	0
3	12	3	0	1	1	0	0
3	12	4	1	1	1	0	0.0666667
3	12	5	1	1	1	0	0.0666667
3	13	18	5	1	1	0	0.714286
3	13	19	4	1	1	0	0.571429
3	13	20	3	1	1	0	0.428571
3	13	21	0	1	0	0	0
3	13	22	2	0	0	0	0.285714
3	13	23	0	1	0	0	0
3	13	0	0	0	0	0	0
3	13	1	0	0	0	0	0
3	13	2	0	0	0	0	0
3	13	3	0	0	0	0	0
3	13	4	0	0	0	0	0
3	13	5	0	0	0	0	0
3	14	18	5	0	1	0	1
3	14	19	3	0	1	0	0.75
3	14	20	3	0	1	0	0.75
3	14	21	3	0	1	0	0.75
3	14	22	2	0	1	0	0.5
3	14	23	2	0	1	0	0.5
3	14	0	1	0	0	0	0.25
3	14	1	0	0	0	0	0
3	14	2	0	0	0	0	0
3	14	3	0	0	0	0	0
3	14	4	0	0	0	0	0
3	14	5	0	0	1	0	0
3	15	18	5	1	0	0	0.5
3	15	19	5	1	0	0	0.5
3	15	20	3	1	0	0	0.3
3	15	21	3	1	0	0	0.3
3	15	22	3	1	0	0	0.3
3	15	23	0	1	0	0	0
3	15	0	0	1	0	0	0
3	15	1	0	1	0	0	0
3	15	2	0	1	0	0	0
3	15	3	0	1	0	0	0
3	15	4	0	1	0	0	0
3	15	5	0	1	0	0	0
3	16	18	4	1	1	0	0.8
3	16	19	3	1	1	0	0.6
3	16	20	1	0	1	0	0.2
3	16	21	1	0	0	0	0.2
3	16	22	0	0	0	0	0
3	16	23	1	0	0	0	0.2
3	16	0	0	0	0	0	0
3	16	1	0	0	0	0	0
3	16	2	0	1	0	0	0
3	16	3	0	0	0	0	0
3	16	4	1	0	0	0	0.2
3	16	5	2	0	0	0	0.4
3	17	18	2	11	1	0	0.333333
3	17	19	1	0	1	0	0.166667
3	17	20	1	0	1	0	0.166667
3	17	21	0	0	1	0	0
3	17	22	0	0	1	0	0
3	17	23	0	0	1	0	0
3	17	0	0	0	1	0	0
3	17	1	0	0	0	0	0
3	17	2	0	0	0	0	0
3	17	3	0	0	0	0	0
3	17	4	0	0	0	0	0
3	17	5	0	11	0	0	0
3	18	18	7	0	0	0	0.466667
3	18	19	9	0	0	0	0.6
3	18	20	0	0	0	0	0
3	18	21	0	2	0	0	0
3	18	22	0	1	0	0	0
3	18	23	0	0	0	0	0
3	18	0	0	0	0	0	0
3	18	1	0	0	0	0	0
3	18	2	0	0	0	0	0
3	18	3	0	0	0	0	0
3	18	4	0	0	0	0	0
3	18	5	0	0	0	0	0
3	19	18	2	0	1	0	0.2
3	19	19	2	0	1	0	0.2
3	19	20	1	0	1	0	0.1
3	19	21	1	0	0	0	0.1
3	19	22	1	0	0	0	0.1
3	19	23	0	0	0	0	0
3	19	0	0	0	0	0	0
3	19	1	0	0	0	0	0
3	19	2	0	0	0	0	0
3	19	3	1	0	0	0	0.1
3	19	4	0	0	0	0	0
3	19	5	0	0	0	0	0
3	20	18	0	2	1	0	0
3	20	19	1	2	1	0	0.142857
3	20	20	1	0	1	0	0.142857
3	20	21	3	0	1	0	0.428571
3	20	22	0	0	0	0	0
3	20	23	0	0	0	0	0
3	20	0	0	0	0	0	0
3	20	1	0	0	0	0	0
3	20	2	0	0	0	0	0
3	20	3	0	0	0	0	0
3	20	4	1	0	0	0	0.142857
3	20	5	0	0	0	0	0
2	41	18	5	1	1	0	0.833333
2	41	19	6	2	1	0	1
2	41	20	8	3	1	0	1
2	41	21	1	4	1	0	0.166667
2	41	22	0	5	1	0	0
2	41	23	1	6	1	0	0.166667
2	41	0	0	7	1	0	0
2	41	1	0	8	0	0	0
2	41	2	0	9	0	0	0
2	41	3	1	10	0	0	0.166667
2	41	4	1	11	0	0	0.166667
2	41	5	1	12	0	0	0.166667
3	1	18	3	34	1	0	0.272727
3	1	19	4	35	1	0	0.363636
3	1	20	0	38	1	0	0
3	1	21	0	32	1	0	0
3	1	22	0	29	1	0	0
3	1	23	0	22	1	0	0
3	1	0	0	19	1	0	0
3	1	1	0	26	1	0	0
3	1	2	0	21	1	0	0
3	1	3	0	23	1	0	0
3	1	4	0	23	1	0	0
3	1	5	0	27	1	0	0
3	2	18	4	2	1	0	0.444444
3	2	19	5	3	1	0	0.555556
3	2	20	5	1	1	0	0.555556
3	2	21	1	1	1	0	0.111111
3	2	22	0	1	1	0	0
3	2	23	0	1	1	0	0
3	2	0	0	1	1	0	0
3	2	1	0	1	1	0	0
3	2	2	0	2	1	0	0
3	2	3	0	1	1	0	0
3	2	4	1	1	1	0	0.111111
3	2	5	4	1	1	0	0.444444
3	3	18	2	0	0	0	0.222222
3	3	19	5	0	0	0	0.555556
3	3	20	4	0	0	0	0.444444
3	3	21	0	0	0	0	0
3	3	22	0	0	0	0	0
3	3	23	0	0	0	0	0
3	3	0	0	0	0	0	0
3	3	1	0	0	0	0	0
3	3	2	0	1	0	0	0
3	3	3	0	2	0	0	0
3	3	4	0	3	0	0	0
3	3	5	0	4	0	0	0
3	4	18	6	0	0	0	0.6
3	4	19	7	2	0	0	0.7
3	4	20	0	2	0	0	0
3	4	21	0	2	0	0	0
3	4	22	0	2	0	0	0
3	4	23	0	2	0	0	0
3	4	0	0	2	0	0	0
3	4	1	0	2	0	0	0
3	4	2	0	2	0	0	0
3	4	3	0	2	0	0	0
3	4	4	0	2	0	0	0
3	4	5	0	2	0	0	0
3	5	18	5	2	1	0	0.625
3	5	19	5	0	1	0	0.625
3	5	20	5	0	1	0	0.625
3	5	21	5	0	1	0	0.625
3	5	22	5	1	1	0	0.625
3	5	23	0	0	1	0	0
3	5	0	0	0	1	0	0
3	5	1	0	0	1	0	0
3	5	2	0	0	1	0	0
3	5	3	0	0	1	0	0
3	5	4	0	0	1	0	0
3	5	5	0	3	1	0	0
3	7	18	6	5	1	0	0.5
3	7	19	6	5	1	0	0.5
3	7	20	6	5	1	0	0.5
3	7	21	1	5	1	0	0.0833333
3	7	22	1	5	1	0	0.0833333
3	7	23	0	5	1	0	0
3	7	0	0	5	0	0	0
3	7	1	0	5	0	0	0
3	7	2	0	5	0	0	0
3	7	3	0	5	0	0	0
3	7	4	0	5	0	0	0
3	7	5	0	5	0	0	0
3	8	18	3	6	1	0	0.5
3	8	19	4	17	1	0	0.666667
3	8	20	4	14	1	0	0.666667
3	8	21	0	2	1	0	0
3	8	22	0	9	1	0	0
3	8	23	0	9	1	0	0
3	8	0	0	9	1	0	0
3	8	1	0	8	1	0	0
3	8	2	0	10	1	0	0
3	8	3	0	12	1	0	0
3	8	4	0	12	1	0	0
3	8	5	0	12	1	0	0
3	9	18	2	2	1	0	0.4
3	9	19	5	0	1	0	1
3	9	20	6	3	1	0	1
3	9	21	0	0	1	0	0
3	9	22	0	1	1	0	0
3	9	23	0	0	1	0	0
3	9	0	0	1	1	0	0
3	9	1	0	2	1	0	0
3	9	2	0	2	1	0	0
3	9	3	0	2	1	0	0
3	9	4	0	2	1	0	0
3	9	5	0	2	1	0	0
3	10	18	8	2	1	0	0.888889
3	10	19	6	2	1	0	0.666667
3	10	20	4	3	1	0	0.444444
3	10	21	2	3	1	0	0.222222
3	10	22	0	3	1	0	0
3	10	23	0	3	1	0	0
3	10	0	0	3	1	0	0
3	10	1	0	3	1	0	0
3	10	2	0	3	0	0	0
3	10	3	0	3	0	0	0
3	10	4	0	3	0	0	0
3	10	5	0	3	0	0	0
4	11	18	9	0	0	0	0.9
4	11	19	0	0	0	0	0
4	11	20	0	0	0	1	0
4	11	21	0	0	0	1	0
4	11	22	0	0	0	1	0
4	11	23	0	0	0	0	0
4	11	0	0	0	0	0	0
4	11	1	0	0	0	0	0
4	11	2	0	0	0	0	0
4	11	3	0	0	0	0	0
4	11	4	0	0	0	0	0
4	11	5	0	0	0	0	0
4	12	18	0	0	0	0	0
4	12	19	2	0	1	1	0.133333
4	12	20	4	0	1	1	0.266667
4	12	21	0	0	1	1	0
4	12	22	1	0	1	0	0.0666667
4	12	23	1	0	1	0	0.0666667
4	12	0	0	0	1	0	0
4	12	1	0	0	1	0	0
4	12	2	0	0	1	0	0
4	12	3	0	0	1	0	0
4	12	4	0	0	1	0	0
4	12	5	0	0	1	0	0
4	13	18	5	1	1	0	0.714286
4	13	19	0	1	1	0	0
4	13	20	6	0	1	1	0.857143
4	13	21	4	1	1	1	0.571429
4	13	22	0	1	0	0	0
4	13	23	0	1	0	0	0
4	13	0	0	1	0	0	0
4	13	1	0	1	0	0	0
4	13	2	0	1	0	0	0
4	13	3	0	1	0	0	0
4	13	4	0	1	0	0	0
4	13	5	0	1	0	0	0
4	14	18	3	0	1	0	0.75
4	14	19	4	0	1	1	1
4	14	20	4	0	1	0	1
4	14	21	0	0	1	1	0
4	14	22	0	0	1	0	0
4	14	23	2	0	1	0	0.5
4	14	0	2	0	1	0	0.5
4	14	1	0	0	0	0	0
4	14	2	0	0	0	0	0
4	14	3	0	0	0	0	0
4	14	4	0	0	0	0	0
4	14	5	0	0	0	0	0
4	15	18	6	2	0	0	0.6
4	15	19	6	2	0	0	0.6
4	15	20	4	2	0	1	0.4
4	15	21	4	2	0	1	0.4
4	15	22	0	2	0	0	0
4	15	23	0	2	0	0	0
4	15	0	0	2	0	0	0
4	15	1	0	2	0	0	0
4	15	2	0	2	0	0	0
4	15	3	0	2	0	0	0
4	15	4	0	2	0	0	0
4	15	5	0	2	0	0	0
4	16	18	3	1	1	0	0.6
4	16	19	1	0	1	0	0.2
4	16	20	0	1	0	1	0
4	16	21	0	1	0	1	0
4	16	22	0	0	0	1	0
4	16	23	1	2	0	0	0.2
4	16	0	0	1	0	0	0
4	16	1	0	1	0	0	0
4	16	2	0	2	0	0	0
4	16	3	0	1	0	0	0
4	16	4	1	0	0	0	0.2
4	16	5	0	0	0	0	0
4	17	18	3	0	1	0	0.5
4	17	19	1	0	1	1	0.166667
4	17	20	0	0	1	0	0
4	17	21	0	0	1	1	0
4	17	22	0	0	0	1	0
4	17	23	0	0	0	0	0
4	17	0	0	0	0	0	0
4	17	1	0	0	0	0	0
4	17	2	0	0	0	0	0
4	17	3	0	0	0	0	0
4	17	4	0	0	0	0	0
4	17	5	0	5	0	0	0
4	18	18	9	1	1	0	0.6
4	18	19	2	0	1	1	0.133333
4	18	20	0	0	1	1	0
4	18	21	0	0	1	1	0
4	18	22	0	0	1	1	0
4	18	23	0	0	1	0	0
4	18	0	0	0	1	0	0
4	18	1	0	0	1	0	0
4	18	2	0	0	1	0	0
4	18	3	0	0	1	0	0
4	18	4	0	0	1	0	0
4	18	5	0	0	1	0	0
4	19	18	0	0	1	0	0
4	19	19	0	0	1	0	0
4	19	20	0	0	1	1	0
4	19	21	0	0	0	1	0
4	19	22	0	0	0	1	0
4	19	23	0	0	0	0	0
4	19	0	0	0	0	0	0
4	19	1	0	0	0	0	0
4	19	2	0	0	0	0	0
4	19	3	0	0	0	0	0
4	19	4	0	0	0	0	0
4	19	5	0	0	0	0	0
4	20	18	5	0	1	0	0.714286
4	20	19	3	0	1	1	0.428571
4	20	20	1	0	1	0	0.142857
4	20	21	2	0	1	0	0.285714
4	20	22	0	0	0	0	0
4	20	23	0	0	0	0	0
4	20	0	0	0	0	0	0
4	20	1	0	0	0	0	0
4	20	2	0	0	0	0	0
4	20	3	0	0	0	0	0
4	20	4	0	0	0	0	0
4	20	5	0	1	0	0	0
3	21	18	2	1	1	0	0.333333
3	21	19	1	1	1	0	0.166667
3	21	20	1	1	0	0	0.166667
3	21	21	0	1	0	0	0
3	21	22	1	1	0	1	0.166667
3	21	23	0	1	0	0	0
3	21	0	0	1	0	1	0
3	21	1	0	1	0	1	0
3	21	2	0	1	0	0	0
3	21	3	0	1	0	0	0
3	21	4	1	2	0	0	0.166667
3	21	5	0	1	0	0	0
3	22	18	0	1	0	0	0
3	22	19	3	1	0	0	1
3	22	20	2	1	0	1	0.666667
3	22	21	1	1	0	0	0.333333
3	22	22	0	1	0	0	0
3	22	23	0	1	0	0	0
3	22	0	0	1	0	0	0
3	22	1	0	1	0	0	0
3	22	2	0	1	0	1	0
3	22	3	0	1	0	0	0
3	22	4	1	1	0	0	0.333333
3	22	5	1	1	0	0	0.333333
3	23	18	3	0	1	0	1
3	23	19	1	0	1	0	0.333333
3	23	20	5	0	1	0	1
3	23	21	4	7	1	1	1
3	23	22	0	0	0	1	0
3	23	23	0	0	0	1	0
3	23	0	0	0	0	1	0
3	23	1	1	0	0	1	0.333333
3	23	2	0	0	0	0	0
3	23	3	0	0	0	0	0
3	23	4	0	0	0	0	0
3	23	5	0	0	0	0	0
3	24	18	6	1	0	0	0.75
3	24	19	5	1	0	0	0.625
3	24	20	3	0	0	0	0.375
3	24	21	3	0	0	0	0.375
3	24	22	1	0	0	1	0.125
3	24	23	0	0	0	1	0
3	24	0	0	0	0	1	0
3	24	1	0	0	1	1	0
3	24	2	0	0	1	1	0
3	24	3	0	0	0	1	0
3	24	4	0	0	0	0	0
3	24	5	1	0	0	0	0.125
3	25	18	6	1	0	0	0.857143
3	25	19	4	5	0	0	0.571429
3	25	20	2	5	0	0	0.285714
3	25	21	1	5	0	0	0.142857
3	25	22	1	5	0	1	0.142857
3	25	23	0	5	1	1	0
3	25	0	0	5	1	1	0
3	25	1	0	5	1	1	0
3	25	2	0	5	1	0	0
3	25	3	0	5	1	0	0
3	25	4	0	5	0	0	0
3	25	5	0	5	0	0	0
3	26	18	0	6	0	0	0
3	26	19	4	0	0	0	0.8
3	26	20	2	0	0	0	0.4
3	26	21	0	0	0	0	0
3	26	22	0	0	0	1	0
3	26	23	0	0	0	1	0
3	26	0	0	0	0	1	0
3	26	1	0	0	0	1	0
3	26	2	0	0	0	0	0
3	26	3	0	0	0	0	0
3	26	4	0	0	0	0	0
3	26	5	0	0	0	0	0
3	27	18	0	0	0	0	0
3	27	19	4	2	0	0	0.307692
3	27	20	5	3	0	0	0.384615
3	27	21	0	4	0	1	0
3	27	22	0	3	0	1	0
3	27	23	0	2	0	1	0
3	27	0	0	2	0	1	0
3	27	1	0	3	0	1	0
3	27	2	1	4	0	0	0.0769231
3	27	3	0	0	0	0	0
3	27	4	0	0	0	0	0
3	27	5	0	4	0	0	0
3	28	18	1	0	1	0	0.1
3	28	19	3	1	1	0	0.3
3	28	20	2	0	1	0	0.2
3	28	21	2	5	1	0	0.2
3	28	22	0	5	0	1	0
3	28	23	0	5	0	1	0
3	28	0	0	5	0	1	0
3	28	1	0	6	0	1	0
3	28	2	0	5	0	0	0
3	28	3	0	5	0	0	0
3	28	4	0	5	0	0	0
3	28	5	0	3	0	0	0
3	29	18	3	3	0	0	0.6
3	29	19	2	3	0	0	0.4
3	29	20	3	3	0	0	0.6
3	29	21	2	2	0	1	0.4
3	29	22	0	3	0	1	0
3	29	23	0	3	0	1	0
3	29	0	0	3	0	1	0
3	29	1	0	3	0	1	0
3	29	2	0	3	0	1	0
3	29	3	0	3	0	0	0
3	29	4	0	3	0	0	0
3	29	5	0	3	0	0	0
3	30	18	0	0	0	0	0
3	30	19	0	0	1	0	0
3	30	20	3	0	1	0	0.428571
3	30	21	2	0	1	0	0.285714
3	30	22	0	0	1	1	0
3	30	23	0	0	1	1	0
3	30	0	0	0	1	1	0
3	30	1	1	0	1	1	0.142857
3	30	2	0	0	1	1	0
3	30	3	0	0	0	0	0
3	30	4	0	0	1	0	0
3	30	5	0	0	0	0	0
3	31	18	3	4	0	1	1
3	31	19	3	4	0	1	1
3	31	20	0	4	0	1	0
3	31	21	1	4	0	1	0.333333
3	31	22	0	4	0	1	0
3	31	23	0	4	0	1	0
3	31	0	0	4	0	1	0
3	31	1	0	4	0	0	0
3	31	2	1	4	0	0	0.333333
3	31	3	0	4	0	0	0
3	31	4	0	4	0	1	0
3	31	5	1	4	0	1	0.333333
3	32	18	5	12	0	0	0.833333
3	32	19	4	14	1	1	0.666667
3	32	20	1	0	1	1	0.166667
3	32	21	0	0	1	1	0
3	32	22	0	0	1	1	0
3	32	23	0	0	1	1	0
3	32	0	0	0	0	0	0
3	32	1	0	0	0	0	0
3	32	2	0	0	0	0	0
3	32	3	1	0	0	1	0.166667
3	32	4	0	0	0	1	0
3	32	5	1	6	0	0	0.166667
3	33	18	7	2	0	0	0.875
3	33	19	11	2	0	1	1
3	33	20	6	2	0	1	0.75
3	33	21	3	2	0	1	0.375
3	33	22	2	2	0	1	0.25
3	33	23	0	2	0	1	0
3	33	0	0	2	0	1	0
3	33	1	0	2	0	0	0
3	33	2	0	2	0	0	0
3	33	3	0	2	0	0	0
3	33	4	1	2	0	1	0.125
3	33	5	0	2	0	0	0
3	34	18	2	5	1	0	0.222222
3	34	19	4	0	1	1	0.444444
3	34	20	3	0	1	1	0.333333
3	34	21	1	1	1	1	0.111111
3	34	22	0	0	1	1	0
3	34	23	0	1	0	1	0
3	34	0	0	1	0	0	0
3	34	1	0	3	0	0	0
3	34	2	0	3	0	0	0
3	34	3	1	2	0	0	0.111111
3	34	4	0	0	0	1	0
3	34	5	1	1	0	0	0.111111
3	35	18	8	0	1	0	1
3	35	19	4	0	1	0	1
3	35	20	0	0	1	1	0
3	35	21	2	0	1	0	0.5
3	35	22	0	0	1	0	0
3	35	23	0	0	1	0	0
3	35	0	0	1	0	0	0
3	35	1	0	0	0	0	0
3	35	2	0	0	0	1	0
3	35	3	0	0	0	1	0
3	35	4	0	0	1	0	0
3	35	5	1	0	1	0	0.25
3	36	18	5	0	0	0	0.555556
3	36	19	5	0	0	1	0.555556
3	36	20	5	0	0	1	0.555556
3	36	21	5	0	0	1	0.555556
3	36	22	5	0	0	1	0.555556
3	36	23	0	0	0	1	0
3	36	0	0	0	0	1	0
3	36	1	0	0	0	0	0
3	36	2	0	0	0	0	0
3	36	3	0	2	0	0	0
3	36	4	0	2	0	1	0
3	36	5	0	2	0	1	0
3	37	18	4	4	1	0	0.571429
3	37	19	5	4	1	1	0.714286
3	37	20	4	3	1	1	0.571429
3	37	21	0	4	1	1	0
3	37	22	0	4	1	1	0
3	37	23	0	4	1	1	0
3	37	0	0	0	1	0	0
3	37	1	0	4	1	0	0
3	37	2	0	2	0	0	0
3	37	3	0	2	0	0	0
3	37	4	0	2	0	1	0
3	37	5	0	2	0	0	0
3	38	18	8	3	1	0	1
3	38	19	1	2	1	1	0.2
3	38	20	1	2	1	1	0.2
3	38	21	1	3	1	1	0.2
3	38	22	0	3	1	1	0
3	38	23	0	3	1	1	0
3	38	0	0	3	1	1	0
3	38	1	0	1	1	0	0
3	38	2	0	1	1	0	0
3	38	3	0	2	1	0	0
3	38	4	0	1	1	1	0
3	38	5	2	2	1	1	0.4
3	39	18	8	10	0	0	1
3	39	19	2	10	0	1	0.333333
3	39	20	2	5	0	1	0.333333
3	39	21	0	5	0	1	0
3	39	22	0	5	0	0	0
3	39	23	0	5	0	0	0
3	39	0	0	5	0	1	0
3	39	1	0	5	0	0	0
3	39	2	0	5	0	0	0
3	39	3	0	6	0	1	0
3	39	4	0	6	0	0	0
3	39	5	0	6	0	0	0
3	40	18	2	0	1	0	0.333333
3	40	19	3	0	1	1	0.5
3	40	20	3	0	1	1	0.5
3	40	21	0	0	1	1	0
3	40	22	0	0	1	0	0
3	40	23	0	0	0	0	0
3	40	0	1	0	0	1	0.166667
3	40	1	1	0	0	0	0.166667
3	40	2	0	0	0	0	0
3	40	3	1	0	0	0	0.166667
3	40	4	0	0	0	0	0
3	40	5	1	0	0	0	0.166667
3	41	18	2	0	1	0	0.333333
3	41	19	2	2	1	1	0.333333
3	41	20	1	0	1	1	0.166667
3	41	21	0	0	0	0	0
3	41	22	0	0	0	1	0
3	41	23	0	0	0	1	0
3	41	0	0	0	0	1	0
3	41	1	0	0	0	0	0
3	41	2	0	0	0	0	0
3	41	3	0	0	0	0	0
3	41	4	0	0	0	0	0
3	41	5	0	0	0	1	0
4	1	18	2	40	1	0	0.181818
4	1	19	4	42	1	0	0.363636
4	1	20	3	41	1	0	0.272727
4	1	21	1	41	1	0	0.0909091
4	1	22	0	35	1	0	0
4	1	23	0	33	1	0	0
4	1	0	0	33	1	0	0
4	1	1	0	35	1	0	0
4	1	2	0	37	1	0	0
4	1	3	0	34	1	0	0
4	1	4	0	34	1	0	0
4	1	5	2	32	1	0	0.181818
4	2	18	5	1	1	0	0.555556
4	2	19	7	1	1	0	0.777778
4	2	20	2	2	1	0	0.222222
4	2	21	3	1	1	0	0.333333
4	2	22	0	0	1	0	0
4	2	23	0	7	1	0	0
4	2	0	0	2	1	0	0
4	2	1	0	6	1	0	0
4	2	2	0	1	1	0	0
4	2	3	0	1	1	0	0
4	2	4	0	1	1	0	0
4	2	5	0	1	1	0	0
4	3	18	5	0	1	0	0.555556
4	3	19	4	0	1	0	0.444444
4	3	20	2	0	1	0	0.222222
4	3	21	0	0	1	0	0
4	3	22	0	0	1	0	0
4	3	23	0	0	1	0	0
4	3	0	0	0	1	0	0
4	3	1	0	0	1	0	0
4	3	2	0	0	0	0	0
4	3	3	0	0	0	0	0
4	3	4	0	0	0	0	0
4	3	5	0	0	0	0	0
4	4	18	5	2	0	0	0.5
4	4	19	5	2	0	0	0.5
4	4	20	0	2	0	0	0
4	4	21	0	2	0	0	0
4	4	22	0	2	0	0	0
4	4	23	0	2	0	0	0
4	4	0	0	2	0	0	0
4	4	1	0	2	0	0	0
4	4	2	0	2	0	0	0
4	4	3	0	2	0	0	0
4	4	4	0	2	0	0	0
4	4	5	0	2	0	0	0
4	5	18	5	2	1	0	0.625
4	5	19	5	2	1	0	0.625
4	5	20	5	0	1	0	0.625
4	5	21	5	0	1	0	0.625
4	5	22	2	0	1	0	0.25
4	5	23	2	0	1	0	0.25
4	5	0	1	0	1	0	0.125
4	5	1	0	0	1	0	0
4	5	2	0	0	1	0	0
4	5	3	0	0	1	0	0
4	5	4	0	0	1	0	0
4	5	5	0	0	1	0	0
4	7	18	11	15	0	0	0.916667
4	7	19	5	6	0	0	0.416667
4	7	20	5	6	0	0	0.416667
4	7	21	3	6	0	0	0.25
4	7	22	0	6	0	0	0
4	7	23	0	6	0	0	0
4	7	0	0	6	0	0	0
4	7	1	0	6	0	0	0
4	7	2	0	6	0	0	0
4	7	3	0	6	0	0	0
4	7	4	0	6	0	0	0
4	7	5	1	8	0	0	0.0833333
4	8	18	12	13	1	0	1
4	8	19	12	14	1	0	1
4	8	20	2	14	1	0	0.333333
4	8	21	0	8	1	0	0
4	8	22	0	9	1	0	0
4	8	23	0	8	1	0	0
4	8	0	0	11	1	0	0
4	8	1	0	13	1	0	0
4	8	2	0	12	1	0	0
4	8	3	0	12	1	0	0
4	8	4	0	9	1	0	0
4	8	5	0	9	1	0	0
4	9	18	4	0	0	0	0.8
4	9	19	5	0	0	0	1
4	9	20	4	0	0	0	0.8
4	9	21	1	0	0	0	0.2
4	9	22	1	0	0	0	0.2
4	9	23	0	0	0	0	0
4	9	0	0	0	0	0	0
4	9	1	0	0	0	0	0
4	9	2	0	0	0	0	0
4	9	3	0	0	0	0	0
4	9	4	0	0	0	0	0
4	9	5	0	0	0	0	0
4	10	18	4	3	1	0	0.444444
4	10	19	8	3	1	0	0.888889
4	10	20	3	3	1	0	0.333333
4	10	21	3	3	1	0	0.333333
4	10	22	3	3	1	0	0.333333
4	10	23	2	3	1	0	0.222222
4	10	0	0	3	1	0	0
4	10	1	0	3	1	0	0
4	10	2	0	3	1	0	0
4	10	3	0	3	1	0	0
4	10	4	0	3	1	0	0
4	10	5	0	3	1	0	0
5	11	18	9	0	0	0	0.9
5	11	19	6	0	0	0	0.6
5	11	20	7	0	0	0	0.7
5	11	21	1	0	0	0	0.1
5	11	22	0	0	0	0	0
5	11	23	0	0	0	0	0
5	11	0	0	0	0	0	0
5	11	1	0	0	0	0	0
5	11	2	0	0	0	0	0
5	11	3	0	0	0	0	0
5	11	4	0	0	0	0	0
5	11	5	0	0	0	0	0
5	12	18	4	0	1	0	0.266667
5	12	19	1	0	1	0	0.0666667
5	12	20	3	0	1	0	0.2
5	12	21	2	0	1	0	0.133333
5	12	22	0	0	1	0	0
5	12	23	1	0	1	0	0.0666667
5	12	0	0	0	1	0	0
5	12	1	0	0	1	0	0
5	12	2	0	0	1	0	0
5	12	3	1	0	1	0	0.0666667
5	12	4	1	0	1	0	0.0666667
5	12	5	2	0	1	0	0.133333
5	13	18	6	1	1	0	0.857143
5	13	19	5	1	1	0	0.714286
5	13	20	3	1	1	0	0.428571
5	13	21	0	1	1	0	0
5	13	22	0	1	1	0	0
5	13	23	0	1	1	0	0
5	13	0	0	1	1	0	0
5	13	1	0	1	1	0	0
5	13	2	0	0	1	0	0
5	13	3	0	0	1	0	0
5	13	4	0	0	1	0	0
5	13	5	0	0	1	0	0
5	14	18	4	0	1	0	1
5	14	19	4	0	1	0	1
5	14	20	2	0	1	0	0.5
5	14	21	2	0	1	0	0.5
5	14	22	2	0	1	0	0.5
5	14	23	0	0	1	0	0
5	14	0	0	0	0	0	0
5	14	1	0	0	0	0	0
5	14	2	1	0	0	0	0.25
5	14	3	0	0	0	0	0
5	14	4	0	0	0	0	0
5	14	5	1	0	0	0	0.25
5	15	18	5	0	0	0	0.5
5	15	19	6	0	0	0	0.6
5	15	20	3	0	0	0	0.3
5	15	21	0	0	0	0	0
5	15	22	0	0	0	0	0
5	15	23	0	0	0	0	0
5	15	0	0	0	0	0	0
5	15	1	0	0	0	0	0
5	15	2	0	0	0	0	0
5	15	3	0	0	0	0	0
5	15	4	0	0	0	0	0
5	15	5	0	0	0	0	0
5	16	18	3	3	1	0	0.6
5	16	19	2	3	1	0	0.4
5	16	20	0	1	1	0	0
5	16	21	0	0	1	0	0
5	16	22	0	0	0	0	0
5	16	23	0	0	0	0	0
5	16	0	0	0	0	0	0
5	16	1	0	0	0	0	0
5	16	2	0	0	0	0	0
5	16	3	0	0	0	0	0
5	16	4	0	0	0	0	0
5	16	5	0	0	0	0	0
5	17	18	2	10	1	0	0.333333
5	17	19	0	0	1	0	0
5	17	20	0	0	1	0	0
5	17	21	0	0	1	0	0
5	17	22	0	0	0	0	0
5	17	23	0	0	0	0	0
5	17	0	0	0	0	0	0
5	17	1	0	0	0	0	0
5	17	2	0	0	0	0	0
5	17	3	0	0	0	0	0
5	17	4	0	0	0	0	0
5	17	5	0	0	0	0	0
5	18	18	10	1	1	0	0.666667
5	18	19	7	1	1	0	0.466667
5	18	20	5	1	1	0	0.333333
5	18	21	0	0	1	0	0
5	18	22	0	0	1	0	0
5	18	23	0	0	1	0	0
5	18	0	0	0	1	0	0
5	18	1	0	1	1	0	0
5	18	2	0	1	1	0	0
5	18	3	0	0	1	0	0
5	18	4	0	1	1	0	0
5	18	5	4	11	1	0	0.266667
5	19	18	1	0	1	0	0.1
5	19	19	1	0	1	0	0.1
5	19	20	1	0	1	0	0.1
5	19	21	1	0	0	0	0.1
5	19	22	1	0	0	0	0.1
5	19	23	1	0	0	0	0.1
5	19	0	0	0	0	0	0
5	19	1	0	0	0	0	0
5	19	2	0	0	0	0	0
5	19	3	0	0	0	0	0
5	19	4	0	0	0	0	0
5	19	5	1	0	0	0	0.1
5	20	18	1	3	1	0	0.142857
5	20	19	4	2	1	0	0.571429
5	20	20	2	2	1	0	0.285714
5	20	21	1	3	1	0	0.142857
5	20	22	0	2	0	0	0
5	20	23	0	2	0	0	0
5	20	0	0	2	0	0	0
5	20	1	0	2	0	0	0
5	20	2	0	2	0	0	0
5	20	3	0	2	0	0	0
5	20	4	0	2	0	0	0
5	20	5	0	2	1	0	0
4	21	18	2	3	0	0	0.333333
4	21	19	1	3	0	0	0.166667
4	21	20	0	3	0	0	0
4	21	21	1	3	0	0	0.166667
4	21	22	0	3	0	0	0
4	21	23	0	3	0	0	0
4	21	0	1	3	0	0	0.166667
4	21	1	0	3	0	0	0
4	21	2	0	3	0	0	0
4	21	3	0	3	0	0	0
4	21	4	0	3	0	0	0
4	21	5	0	3	0	1	0
4	22	18	3	0	1	0	1
4	22	19	3	0	1	0	1
4	22	20	3	0	1	0	1
4	22	21	0	0	1	0	0
4	22	22	0	0	1	0	0
4	22	23	0	0	0	0	0
4	22	0	1	0	0	0	0.333333
4	22	1	1	0	0	0	0.333333
4	22	2	0	0	0	0	0
4	22	3	0	0	0	0	0
4	22	4	0	0	0	0	0
4	22	5	0	0	0	1	0
4	23	18	3	7	0	0	1
4	23	19	6	4	0	0	1
4	23	20	0	0	0	0	0
4	23	21	0	0	0	0	0
4	23	22	4	0	0	0	1
4	23	23	0	0	0	0	0
4	23	0	0	0	0	0	0
4	23	1	0	0	0	0	0
4	23	2	2	0	0	0	0.666667
4	23	3	0	0	0	0	0
4	23	4	0	0	0	0	0
4	23	5	0	0	0	0	0
4	24	18	4	2	1	0	0.5
4	24	19	4	0	1	0	0.5
4	24	20	6	1	1	0	0.75
4	24	21	2	3	1	0	0.25
4	24	22	0	3	1	0	0
4	24	23	0	6	1	0	0
4	24	0	0	0	0	0	0
4	24	1	0	0	0	0	0
4	24	2	0	0	0	0	0
4	24	3	0	0	0	0	0
4	24	4	1	0	0	0	0.125
4	24	5	0	0	0	0	0
4	25	18	4	4	0	0	0.571429
4	25	19	4	4	0	0	0.571429
4	25	20	4	4	0	0	0.571429
4	25	21	2	4	0	0	0.285714
4	25	22	0	4	0	0	0
4	25	23	1	4	0	0	0.142857
4	25	0	0	4	0	0	0
4	25	1	0	4	0	0	0
4	25	2	0	4	0	0	0
4	25	3	1	4	0	0	0.142857
4	25	4	0	4	0	0	0
4	25	5	0	0	0	0	0
4	26	18	4	5	1	0	0.8
4	26	19	4	0	1	0	0.8
4	26	20	4	0	1	0	0.8
4	26	21	0	0	1	0	0
4	26	22	0	0	1	0	0
4	26	23	0	0	1	0	0
4	26	0	0	0	1	0	0
4	26	1	0	0	0	0	0
4	26	2	0	0	0	0	0
4	26	3	0	0	0	0	0
4	26	4	0	0	0	0	0
4	26	5	0	0	0	0	0
4	27	18	8	3	0	0	0.615385
4	27	19	8	4	0	0	0.615385
4	27	20	8	4	0	0	0.615385
4	27	21	0	4	0	0	0
4	27	22	0	0	0	0	0
4	27	23	0	4	0	0	0
4	27	0	0	3	0	0	0
4	27	1	0	4	0	0	0
4	27	2	0	4	0	0	0
4	27	3	0	3	0	0	0
4	27	4	0	3	0	0	0
4	27	5	1	3	0	1	0.0769231
4	28	18	2	0	0	0	0.2
4	28	19	3	0	0	0	0.3
4	28	20	0	0	0	0	0
4	28	21	0	0	0	0	0
4	28	22	0	0	0	0	0
4	28	23	0	0	0	0	0
4	28	0	0	0	0	0	0
4	28	1	0	0	0	0	0
4	28	2	0	1	0	0	0
4	28	3	0	0	0	0	0
4	28	4	0	0	0	0	0
4	28	5	0	0	0	1	0
4	29	18	3	3	1	0	0.6
4	29	19	3	3	1	0	0.6
4	29	20	3	3	1	0	0.6
4	29	21	3	3	1	0	0.6
4	29	22	3	3	1	0	0.6
4	29	23	3	3	1	0	0.6
4	29	0	3	3	0	0	0.6
4	29	1	3	3	0	0	0.6
4	29	2	3	3	0	0	0.6
4	29	3	3	3	0	0	0.6
4	29	4	3	3	0	0	0.6
4	29	5	3	3	0	0	0.6
4	30	18	2	0	1	0	0.285714
4	30	19	4	0	1	0	0.571429
4	30	20	5	0	1	0	0.714286
4	30	21	3	0	1	0	0.428571
4	30	22	0	0	1	0	0
4	30	23	0	0	1	0	0
4	30	0	0	0	0	0	0
4	30	1	0	0	0	0	0
4	30	2	0	0	0	0	0
4	30	3	0	0	1	0	0
4	30	4	0	0	1	0	0
4	30	5	0	0	1	0	0
4	31	18	3	3	1	0	1
4	31	19	4	2	1	0	1
4	31	20	4	4	1	0	1
4	31	21	4	3	1	0	1
4	31	22	1	4	0	0	0.333333
4	31	23	0	3	0	0	0
4	31	0	0	4	0	0	0
4	31	1	1	0	0	1	0.333333
4	31	2	0	2	0	1	0
4	31	3	0	2	0	1	0
4	31	4	1	2	0	0	0.333333
4	31	5	0	2	0	0	0
4	32	18	7	10	1	0	1
4	32	19	2	0	1	0	0.333333
4	32	20	1	0	1	0	0.166667
4	32	21	1	0	1	0	0.166667
4	32	22	0	0	1	0	0
4	32	23	0	0	1	0	0
4	32	0	0	0	1	0	0
4	32	1	0	0	0	1	0
4	32	2	1	0	0	1	0.166667
4	32	3	1	0	0	0	0.166667
4	32	4	0	0	0	0	0
4	32	5	0	0	0	0	0
4	33	18	7	3	1	0	0.875
4	33	19	6	2	1	0	0.75
4	33	20	4	2	1	0	0.5
4	33	21	5	2	1	0	0.625
4	33	22	0	2	1	0	0
4	33	23	0	2	1	0	0
4	33	0	0	3	0	0	0
4	33	1	1	3	0	1	0.125
4	33	2	1	2	0	1	0.125
4	33	3	0	2	0	0	0
4	33	4	0	3	0	0	0
4	33	5	1	3	0	0	0.125
4	34	18	4	4	1	0	0.444444
4	34	19	3	4	1	0	0.333333
4	34	20	2	1	1	0	0.222222
4	34	21	2	2	1	0	0.222222
4	34	22	1	2	1	0	0.111111
4	34	23	0	2	1	0	0
4	34	0	0	2	0	0	0
4	34	1	0	1	0	1	0
4	34	2	1	1	0	1	0.111111
4	34	3	0	1	0	0	0
4	34	4	1	2	0	0	0.111111
4	34	5	0	1	0	0	0
4	35	18	6	0	0	0	1
4	35	19	4	0	0	0	1
4	35	20	5	0	0	0	1
4	35	21	1	0	0	0	0.25
4	35	22	0	3	0	0	0
4	35	23	0	0	0	0	0
4	35	0	0	0	0	0	0
4	35	1	0	0	0	1	0
4	35	2	0	0	0	0	0
4	35	3	0	1	0	1	0
4	35	4	0	1	0	0	0
4	35	5	0	1	0	0	0
4	36	18	2	3	0	0	0.222222
4	36	19	4	3	0	0	0.444444
4	36	20	6	3	0	0	0.666667
4	36	21	6	3	0	0	0.666667
4	36	22	6	3	0	0	0.666667
4	36	23	2	3	0	0	0.222222
4	36	0	0	3	0	0	0
4	36	1	0	3	0	1	0
4	36	2	0	3	0	1	0
4	36	3	0	3	0	0	0
4	36	4	0	3	0	0	0
4	36	5	0	0	0	0	0
4	37	18	6	2	1	0	0.857143
4	37	19	7	2	1	0	1
4	37	20	1	2	1	0	0.142857
4	37	21	3	2	1	0	0.428571
4	37	22	0	2	1	0	0
4	37	23	0	2	1	0	0
4	37	0	0	2	1	0	0
4	37	1	1	2	1	1	0.142857
4	37	2	1	2	1	1	0.142857
4	37	3	1	2	1	0	0.142857
4	37	4	0	2	1	0	0
4	37	5	0	3	1	0	0
4	38	18	0	5	1	0	0
4	38	19	3	2	1	0	0.6
4	38	20	1	2	0	0	0.2
4	38	21	0	1	0	0	0
4	38	22	0	1	0	0	0
4	38	23	0	1	0	0	0
4	38	0	0	2	0	0	0
4	38	1	0	2	0	1	0
4	38	2	0	2	0	1	0
4	38	3	1	3	0	0	0.2
4	38	4	1	3	0	0	0.2
4	38	5	3	3	0	0	0.6
4	39	18	1	5	0	0	0.166667
4	39	19	5	5	0	0	0.833333
4	39	20	5	5	0	0	0.833333
4	39	21	2	5	0	0	0.333333
4	39	22	2	5	0	0	0.333333
4	39	23	1	5	0	0	0.166667
4	39	0	0	5	0	0	0
[truncated: 4,913 more rows]

## Sheet: DD
Data Dictionary for HourlyHBO.xlsx
Description	Human behavioral observation data from HLC mosquito collectors during the study period
Column Name	Description	Format
Visit	Cumulative visit number of each household	Numeric (1-15)
HHID	Household ID	Numeric (1-42, excluding 6 due to removal from study)
Hour	Collection hour from 18 (1800-1900 hr) to 5 (0500-0600 hr)	Numeric (18-23; 0-5)
OccupancyHrly	Number of individuals in the kitchen during hour (excluding collectors)	Numeric
Animals	Number of animals in the kitchen during hour	Numeric
Fire	Presence or absence of fire in the kitchen during hour	Numeric (1 = fire present; 0 = fire absent)
Rain	Presence or absence of rain at the kitchen during hour	Numeric (1 = fire present; 0 = fire absent)
out.pct.hr	Proportion of total kitchen users in kitchen during hour	Numeric
