# Supplementary material for: Efficacy of a volatile pyrethroid spatial emanator (SE) in reducing Anopheles host-seeking in outdoor kitchens in Southern Zambia
Source: PLoS One. 2025 Nov 6;20(11):e0335514. doi: 10.1371/journal.pone.0335514 (PMC12591450; doi:10.1371/journal.pone.0335514)
Supplement: S1 Data — (ZIP) [file pone.0335514.s003.zip › StudyData/HourlyHLC.xlsx]

## Sheet: HourlyHLC
collDate	Visit	HHID	hr	Hour	ageTrt	set	village	cluster	treatment	An	An.b	NonAn	An.m	NonAn.m
2022-02-08	1	1	1	18	NA	NA	A	A	treatment	0	0	4	0	0
2022-02-08	1	1	2	19	NA	NA	A	A	treatment	0	0	0	0	0
2022-02-08	1	1	3	20	NA	NA	A	A	treatment	0	0	0	0	0
2022-02-08	1	1	4	21	NA	NA	A	A	treatment	0	0	0	0	0
2022-02-08	1	1	5	22	NA	NA	A	A	treatment	0	0	5	0	1
2022-02-08	1	1	6	23	NA	NA	A	A	treatment	0	0	0	0	0
2022-02-08	1	1	7	0	NA	NA	A	A	treatment	0	0	0	0	0
2022-02-08	1	1	8	1	NA	NA	A	A	treatment	0	0	0	0	0
2022-02-08	1	1	9	2	NA	NA	A	A	treatment	0	0	3	0	0
2022-02-08	1	1	10	3	NA	NA	A	A	treatment	0	0	0	0	0
2022-02-08	1	1	11	4	NA	NA	A	A	treatment	0	0	0	0	0
2022-02-08	1	1	12	5	NA	NA	A	A	treatment	0	0	0	0	0
2022-02-08	1	2	1	18	NA	NA	A	A	treatment	0	0	1	0	0
2022-02-08	1	2	2	19	NA	NA	A	A	treatment	0	0	0	0	0
2022-02-08	1	2	3	20	NA	NA	A	A	treatment	0	0	0	0	0
2022-02-08	1	2	4	21	NA	NA	A	A	treatment	0	0	0	0	0
2022-02-08	1	2	5	22	NA	NA	A	A	treatment	0	0	0	0	0
2022-02-08	1	2	6	23	NA	NA	A	A	treatment	0	0	0	0	0
2022-02-08	1	2	7	0	NA	NA	A	A	treatment	0	0	0	0	0
2022-02-08	1	2	8	1	NA	NA	A	A	treatment	0	0	0	0	0
2022-02-08	1	2	9	2	NA	NA	A	A	treatment	0	0	0	0	0
2022-02-08	1	2	10	3	NA	NA	A	A	treatment	0	0	0	0	0
2022-02-08	1	2	11	4	NA	NA	A	A	treatment	0	0	0	0	0
2022-02-08	1	2	12	5	NA	NA	A	A	treatment	0	0	0	0	0
2022-02-08	1	3	1	18	NA	NA	A	B	control	0	0	0	0	0
2022-02-08	1	3	2	19	NA	NA	A	B	control	0	0	0	0	0
2022-02-08	1	3	3	20	NA	NA	A	B	control	0	0	0	0	0
2022-02-08	1	3	4	21	NA	NA	A	B	control	0	0	0	0	0
2022-02-08	1	3	5	22	NA	NA	A	B	control	0	0	0	0	0
2022-02-08	1	3	6	23	NA	NA	A	B	control	0	0	0	0	0
2022-02-08	1	3	7	0	NA	NA	A	B	control	0	0	0	0	0
2022-02-08	1	3	8	1	NA	NA	A	B	control	0	0	0	0	0
2022-02-08	1	3	9	2	NA	NA	A	B	control	0	0	0	0	0
2022-02-08	1	3	10	3	NA	NA	A	B	control	0	0	0	0	0
2022-02-08	1	3	11	4	NA	NA	A	B	control	0	0	0	0	0
2022-02-08	1	3	12	5	NA	NA	A	B	control	0	0	0	0	0
2022-02-08	1	4	1	18	NA	NA	A	A	treatment	0	0	5	0	0
2022-02-08	1	4	2	19	NA	NA	A	A	treatment	0	0	0	0	0
2022-02-08	1	4	3	20	NA	NA	A	A	treatment	0	0	0	0	0
2022-02-08	1	4	4	21	NA	NA	A	A	treatment	0	0	0	0	0
2022-02-08	1	4	5	22	NA	NA	A	A	treatment	1	0	0	0	0
2022-02-08	1	4	6	23	NA	NA	A	A	treatment	0	0	0	0	0
2022-02-08	1	4	7	0	NA	NA	A	A	treatment	0	0	0	0	0
2022-02-08	1	4	8	1	NA	NA	A	A	treatment	0	0	0	0	0
2022-02-08	1	4	9	2	NA	NA	A	A	treatment	1	1	4	0	0
2022-02-08	1	4	10	3	NA	NA	A	A	treatment	0	0	0	0	0
2022-02-08	1	4	11	4	NA	NA	A	A	treatment	0	0	0	0	0
2022-02-08	1	4	12	5	NA	NA	A	A	treatment	0	0	0	0	0
2022-02-08	1	5	1	18	NA	NA	A	A	treatment	1	0	2	0	0
2022-02-08	1	5	2	19	NA	NA	A	A	treatment	0	0	0	0	0
2022-02-08	1	5	3	20	NA	NA	A	A	treatment	0	0	0	0	0
2022-02-08	1	5	4	21	NA	NA	A	A	treatment	0	0	0	0	0
2022-02-08	1	5	5	22	NA	NA	A	A	treatment	0	0	2	0	0
2022-02-08	1	5	6	23	NA	NA	A	A	treatment	0	0	0	0	0
2022-02-08	1	5	7	0	NA	NA	A	A	treatment	0	0	0	0	0
2022-02-08	1	5	8	1	NA	NA	A	A	treatment	0	0	0	0	0
2022-02-08	1	5	9	2	NA	NA	A	A	treatment	0	0	0	0	0
2022-02-08	1	5	10	3	NA	NA	A	A	treatment	0	0	0	0	0
2022-02-08	1	5	11	4	NA	NA	A	A	treatment	0	0	0	0	0
2022-02-08	1	5	12	5	NA	NA	A	A	treatment	0	0	0	0	0
2022-02-08	1	7	1	18	NA	NA	A	A	treatment	2	0	1	0	0
2022-02-08	1	7	2	19	NA	NA	A	A	treatment	0	0	0	0	0
2022-02-08	1	7	3	20	NA	NA	A	A	treatment	0	0	0	0	0
2022-02-08	1	7	4	21	NA	NA	A	A	treatment	0	0	0	0	0
2022-02-08	1	7	5	22	NA	NA	A	A	treatment	6	1	3	0	0
2022-02-08	1	7	6	23	NA	NA	A	A	treatment	0	0	0	0	0
2022-02-08	1	7	7	0	NA	NA	A	A	treatment	0	0	0	0	0
2022-02-08	1	7	8	1	NA	NA	A	A	treatment	0	0	0	0	0
2022-02-08	1	7	9	2	NA	NA	A	A	treatment	2	0	1	0	0
2022-02-08	1	7	10	3	NA	NA	A	A	treatment	0	0	0	0	0
2022-02-08	1	7	11	4	NA	NA	A	A	treatment	0	0	0	0	0
2022-02-08	1	7	12	5	NA	NA	A	A	treatment	0	0	0	0	0
2022-02-08	1	8	1	18	NA	NA	A	B	control	1	0	4	0	0
2022-02-08	1	8	2	19	NA	NA	A	B	control	0	0	0	0	0
2022-02-08	1	8	3	20	NA	NA	A	B	control	0	0	0	0	0
2022-02-08	1	8	4	21	NA	NA	A	B	control	0	0	0	0	0
2022-02-08	1	8	5	22	NA	NA	A	B	control	2	0	1	0	0
2022-02-08	1	8	6	23	NA	NA	A	B	control	0	0	0	0	0
2022-02-08	1	8	7	0	NA	NA	A	B	control	0	0	0	0	0
2022-02-08	1	8	8	1	NA	NA	A	B	control	0	0	0	0	0
2022-02-08	1	8	9	2	NA	NA	A	B	control	3	1	3	0	0
2022-02-08	1	8	10	3	NA	NA	A	B	control	0	0	0	0	0
2022-02-08	1	8	11	4	NA	NA	A	B	control	0	0	0	0	0
2022-02-08	1	8	12	5	NA	NA	A	B	control	0	0	0	0	0
2022-02-08	1	9	1	18	NA	NA	A	B	control	0	0	6	0	0
2022-02-08	1	9	2	19	NA	NA	A	B	control	0	0	0	0	0
2022-02-08	1	9	3	20	NA	NA	A	B	control	0	0	0	0	0
2022-02-08	1	9	4	21	NA	NA	A	B	control	0	0	0	0	0
2022-02-08	1	9	5	22	NA	NA	A	B	control	4	0	0	0	0
2022-02-08	1	9	6	23	NA	NA	A	B	control	0	0	0	0	0
2022-02-08	1	9	7	0	NA	NA	A	B	control	0	0	0	0	0
2022-02-08	1	9	8	1	NA	NA	A	B	control	0	0	0	0	0
2022-02-08	1	9	9	2	NA	NA	A	B	control	5	0	0	0	0
2022-02-08	1	9	10	3	NA	NA	A	B	control	0	0	0	0	0
2022-02-08	1	9	11	4	NA	NA	A	B	control	0	0	0	0	0
2022-02-08	1	9	12	5	NA	NA	A	B	control	0	0	0	0	0
2022-02-08	1	10	1	18	NA	NA	A	B	control	3	2	1	0	0
2022-02-08	1	10	2	19	NA	NA	A	B	control	0	0	0	0	0
2022-02-08	1	10	3	20	NA	NA	A	B	control	0	0	0	0	0
2022-02-08	1	10	4	21	NA	NA	A	B	control	0	0	0	0	0
2022-02-08	1	10	5	22	NA	NA	A	B	control	8	0	3	0	0
2022-02-08	1	10	6	23	NA	NA	A	B	control	0	0	0	0	0
2022-02-08	1	10	7	0	NA	NA	A	B	control	0	0	0	0	0
2022-02-08	1	10	8	1	NA	NA	A	B	control	0	0	0	0	0
2022-02-08	1	10	9	2	NA	NA	A	B	control	3	1	3	0	0
2022-02-08	1	10	10	3	NA	NA	A	B	control	0	0	0	0	0
2022-02-08	1	10	11	4	NA	NA	A	B	control	0	0	0	0	0
2022-02-08	1	10	12	5	NA	NA	A	B	control	0	0	0	0	0
2022-02-17	1	11	1	18	NA	NA	B	C	control	0	0	0	0	0
2022-02-17	1	11	2	19	NA	NA	B	C	control	0	0	0	0	0
2022-02-17	1	11	3	20	NA	NA	B	C	control	0	0	0	0	0
2022-02-17	1	11	4	21	NA	NA	B	C	control	0	0	0	0	0
2022-02-17	1	11	5	22	NA	NA	B	C	control	0	0	0	0	0
2022-02-17	1	11	6	23	NA	NA	B	C	control	0	0	0	0	0
2022-02-17	1	11	7	0	NA	NA	B	C	control	0	0	0	0	0
2022-02-17	1	11	8	1	NA	NA	B	C	control	0	0	0	0	0
2022-02-17	1	11	9	2	NA	NA	B	C	control	0	0	0	0	0
2022-02-17	1	11	10	3	NA	NA	B	C	control	0	0	0	0	0
2022-02-17	1	11	11	4	NA	NA	B	C	control	0	0	0	0	0
2022-02-17	1	11	12	5	NA	NA	B	C	control	0	0	0	0	0
2022-02-17	1	12	1	18	NA	NA	B	C	control	0	0	0	0	0
2022-02-17	1	12	2	19	NA	NA	B	C	control	1	0	4	0	0
2022-02-17	1	12	3	20	NA	NA	B	C	control	2	0	7	0	0
2022-02-17	1	12	4	21	NA	NA	B	C	control	0	0	5	0	0
2022-02-17	1	12	5	22	NA	NA	B	C	control	3	0	7	0	0
2022-02-17	1	12	6	23	NA	NA	B	C	control	1	0	9	0	0
2022-02-17	1	12	7	0	NA	NA	B	C	control	3	0	6	0	0
2022-02-17	1	12	8	1	NA	NA	B	C	control	3	0	2	1	0
2022-02-17	1	12	9	2	NA	NA	B	C	control	6	1	4	0	0
2022-02-17	1	12	10	3	NA	NA	B	C	control	7	0	2	0	0
2022-02-17	1	12	11	4	NA	NA	B	C	control	1	0	4	0	0
2022-02-17	1	12	12	5	NA	NA	B	C	control	2	0	3	0	0
2022-02-17	1	13	1	18	NA	NA	B	C	control	0	0	0	0	0
2022-02-17	1	13	2	19	NA	NA	B	C	control	0	0	1	0	0
2022-02-17	1	13	3	20	NA	NA	B	C	control	2	0	2	0	0
2022-02-17	1	13	4	21	NA	NA	B	C	control	3	0	4	0	0
2022-02-17	1	13	5	22	NA	NA	B	C	control	1	0	3	0	0
2022-02-17	1	13	6	23	NA	NA	B	C	control	0	0	12	0	0
2022-02-17	1	13	7	0	NA	NA	B	C	control	8	1	16	0	0
2022-02-17	1	13	8	1	NA	NA	B	C	control	2	0	15	0	0
2022-02-17	1	13	9	2	NA	NA	B	C	control	5	0	18	0	0
2022-02-17	1	13	10	3	NA	NA	B	C	control	3	0	9	0	0
2022-02-17	1	13	11	4	NA	NA	B	C	control	2	0	11	0	0
2022-02-17	1	13	12	5	NA	NA	B	C	control	0	0	1	0	0
2022-02-17	1	14	1	18	NA	NA	B	C	control	0	0	0	0	1
2022-02-17	1	14	2	19	NA	NA	B	C	control	0	0	0	0	0
2022-02-17	1	14	3	20	NA	NA	B	C	control	0	0	0	0	0
2022-02-17	1	14	4	21	NA	NA	B	C	control	0	0	0	0	0
2022-02-17	1	14	5	22	NA	NA	B	C	control	0	0	1	0	1
2022-02-17	1	14	6	23	NA	NA	B	C	control	1	0	1	0	1
2022-02-17	1	14	7	0	NA	NA	B	C	control	1	0	1	0	0
2022-02-17	1	14	8	1	NA	NA	B	C	control	0	0	0	0	0
2022-02-17	1	14	9	2	NA	NA	B	C	control	2	0	0	0	0
2022-02-17	1	14	10	3	NA	NA	B	C	control	3	2	0	0	0
2022-02-17	1	14	11	4	NA	NA	B	C	control	0	0	2	0	1
2022-02-17	1	14	12	5	NA	NA	B	C	control	0	0	0	0	0
2022-02-17	1	15	1	18	NA	NA	B	C	control	0	0	0	0	0
2022-02-17	1	15	2	19	NA	NA	B	C	control	0	0	0	0	0
2022-02-17	1	15	3	20	NA	NA	B	C	control	0	0	0	0	0
2022-02-17	1	15	4	21	NA	NA	B	C	control	1	0	0	0	0
2022-02-17	1	15	5	22	NA	NA	B	C	control	0	0	2	0	0
2022-02-17	1	15	6	23	NA	NA	B	C	control	0	0	0	0	0
2022-02-17	1	15	7	0	NA	NA	B	C	control	0	0	0	0	0
2022-02-17	1	15	8	1	NA	NA	B	C	control	0	0	0	0	0
2022-02-17	1	15	9	2	NA	NA	B	C	control	0	0	3	0	0
2022-02-17	1	15	10	3	NA	NA	B	C	control	0	0	2	0	0
2022-02-17	1	15	11	4	NA	NA	B	C	control	1	0	1	0	0
2022-02-17	1	15	12	5	NA	NA	B	C	control	0	0	0	0	0
2022-02-17	1	16	1	18	NA	NA	B	D	treatment	0	0	0	0	0
2022-02-17	1	16	2	19	NA	NA	B	D	treatment	0	0	0	0	0
2022-02-17	1	16	3	20	NA	NA	B	D	treatment	1	0	0	0	0
2022-02-17	1	16	4	21	NA	NA	B	D	treatment	0	0	1	0	0
2022-02-17	1	16	5	22	NA	NA	B	D	treatment	2	0	0	0	0
2022-02-17	1	16	6	23	NA	NA	B	D	treatment	1	1	0	0	0
2022-02-17	1	16	7	0	NA	NA	B	D	treatment	2	0	0	0	0
2022-02-17	1	16	8	1	NA	NA	B	D	treatment	1	0	0	0	0
2022-02-17	1	16	9	2	NA	NA	B	D	treatment	2	0	0	0	0
2022-02-17	1	16	10	3	NA	NA	B	D	treatment	2	0	0	0	0
2022-02-17	1	16	11	4	NA	NA	B	D	treatment	1	0	0	0	0
2022-02-17	1	16	12	5	NA	NA	B	D	treatment	0	0	0	0	0
2022-02-17	1	17	1	18	NA	NA	B	D	treatment	0	0	0	0	0
2022-02-17	1	17	2	19	NA	NA	B	D	treatment	0	0	0	0	0
2022-02-17	1	17	3	20	NA	NA	B	D	treatment	0	0	0	0	0
2022-02-17	1	17	4	21	NA	NA	B	D	treatment	0	0	0	0	0
2022-02-17	1	17	5	22	NA	NA	B	D	treatment	0	0	0	0	0
2022-02-17	1	17	6	23	NA	NA	B	D	treatment	0	0	2	0	0
2022-02-17	1	17	7	0	NA	NA	B	D	treatment	1	0	0	0	0
2022-02-17	1	17	8	1	NA	NA	B	D	treatment	0	0	0	0	0
2022-02-17	1	17	9	2	NA	NA	B	D	treatment	0	0	0	0	0
2022-02-17	1	17	10	3	NA	NA	B	D	treatment	0	0	0	0	0
2022-02-17	1	17	11	4	NA	NA	B	D	treatment	0	0	0	0	0
2022-02-17	1	17	12	5	NA	NA	B	D	treatment	0	0	0	0	0
2022-02-17	1	18	1	18	NA	NA	B	D	treatment	0	0	0	0	0
2022-02-17	1	18	2	19	NA	NA	B	D	treatment	0	0	0	0	0
2022-02-17	1	18	3	20	NA	NA	B	D	treatment	1	0	0	0	0
2022-02-17	1	18	4	21	NA	NA	B	D	treatment	0	0	0	0	0
2022-02-17	1	18	5	22	NA	NA	B	D	treatment	1	1	0	0	0
2022-02-17	1	18	6	23	NA	NA	B	D	treatment	0	0	0	0	0
2022-02-17	1	18	7	0	NA	NA	B	D	treatment	0	0	1	0	0
2022-02-17	1	18	8	1	NA	NA	B	D	treatment	0	0	1	0	0
2022-02-17	1	18	9	2	NA	NA	B	D	treatment	1	1	0	0	0
2022-02-17	1	18	10	3	NA	NA	B	D	treatment	0	0	0	0	0
2022-02-17	1	18	11	4	NA	NA	B	D	treatment	1	0	0	0	0
2022-02-17	1	18	12	5	NA	NA	B	D	treatment	0	0	0	0	0
2022-02-17	1	19	1	18	NA	NA	B	D	treatment	1	0	1	0	0
2022-02-17	1	19	2	19	NA	NA	B	D	treatment	0	0	0	0	0
2022-02-17	1	19	3	20	NA	NA	B	D	treatment	0	0	0	0	0
2022-02-17	1	19	4	21	NA	NA	B	D	treatment	0	0	1	0	0
2022-02-17	1	19	5	22	NA	NA	B	D	treatment	1	1	1	0	0
2022-02-17	1	19	6	23	NA	NA	B	D	treatment	2	0	0	0	0
2022-02-17	1	19	7	0	NA	NA	B	D	treatment	1	0	1	0	0
2022-02-17	1	19	8	1	NA	NA	B	D	treatment	3	0	0	0	0
2022-02-17	1	19	9	2	NA	NA	B	D	treatment	3	0	1	0	0
2022-02-17	1	19	10	3	NA	NA	B	D	treatment	3	0	0	0	0
2022-02-17	1	19	11	4	NA	NA	B	D	treatment	2	0	0	0	0
2022-02-17	1	19	12	5	NA	NA	B	D	treatment	1	1	0	0	0
2022-02-17	1	20	1	18	NA	NA	B	D	treatment	0	0	0	0	0
2022-02-17	1	20	2	19	NA	NA	B	D	treatment	0	0	0	0	0
2022-02-17	1	20	3	20	NA	NA	B	D	treatment	0	0	1	0	0
2022-02-17	1	20	4	21	NA	NA	B	D	treatment	0	0	2	0	0
2022-02-17	1	20	5	22	NA	NA	B	D	treatment	0	0	0	0	0
2022-02-17	1	20	6	23	NA	NA	B	D	treatment	0	0	0	0	0
2022-02-17	1	20	7	0	NA	NA	B	D	treatment	0	0	0	0	0
2022-02-17	1	20	8	1	NA	NA	B	D	treatment	0	0	1	0	0
2022-02-17	1	20	9	2	NA	NA	B	D	treatment	0	0	0	0	0
2022-02-17	1	20	10	3	NA	NA	B	D	treatment	0	0	0	0	0
2022-02-17	1	20	11	4	NA	NA	B	D	treatment	0	0	0	0	0
2022-02-17	1	20	12	5	NA	NA	B	D	treatment	0	0	0	0	0
2022-02-21	2	1	1	18	0	1	A	A	treatment	0	0	0	0	0
2022-02-21	2	1	2	19	0	1	A	A	treatment	0	0	0	0	0
2022-02-21	2	1	3	20	0	1	A	A	treatment	0	0	2	0	1
2022-02-21	2	1	4	21	0	1	A	A	treatment	0	0	0	0	0
2022-02-21	2	1	5	22	0	1	A	A	treatment	0	0	1	0	1
2022-02-21	2	1	6	23	0	1	A	A	treatment	0	0	1	0	0
2022-02-21	2	1	7	0	0	1	A	A	treatment	0	0	0	0	0
2022-02-21	2	1	8	1	0	1	A	A	treatment	2	0	0	0	0
2022-02-21	2	1	9	2	0	1	A	A	treatment	1	0	1	0	0
2022-02-21	2	1	10	3	0	1	A	A	treatment	1	0	0	0	0
2022-02-21	2	1	11	4	0	1	A	A	treatment	0	0	0	0	0
2022-02-21	2	1	12	5	0	1	A	A	treatment	0	0	0	0	0
2022-02-21	2	2	1	18	0	1	A	A	treatment	0	0	0	0	0
2022-02-21	2	2	2	19	0	1	A	A	treatment	0	0	2	0	0
2022-02-21	2	2	3	20	0	1	A	A	treatment	0	0	0	0	0
2022-02-21	2	2	4	21	0	1	A	A	treatment	0	0	0	0	0
2022-02-21	2	2	5	22	0	1	A	A	treatment	1	1	2	0	0
2022-02-21	2	2	6	23	0	1	A	A	treatment	0	0	0	0	0
2022-02-21	2	2	7	0	0	1	A	A	treatment	1	1	0	0	0
2022-02-21	2	2	8	1	0	1	A	A	treatment	0	0	0	0	0
2022-02-21	2	2	9	2	0	1	A	A	treatment	0	0	1	0	0
2022-02-21	2	2	10	3	0	1	A	A	treatment	0	0	0	0	0
2022-02-21	2	2	11	4	0	1	A	A	treatment	0	0	0	0	0
2022-02-21	2	2	12	5	0	1	A	A	treatment	1	1	0	0	0
2022-02-21	2	3	1	18	0	1	A	B	control	0	0	0	0	0
2022-02-21	2	3	2	19	0	1	A	B	control	1	0	0	0	0
2022-02-21	2	3	3	20	0	1	A	B	control	0	0	0	0	0
2022-02-21	2	3	4	21	0	1	A	B	control	0	0	0	0	0
2022-02-21	2	3	5	22	0	1	A	B	control	0	0	0	0	0
2022-02-21	2	3	6	23	0	1	A	B	control	0	0	0	0	0
2022-02-21	2	3	7	0	0	1	A	B	control	0	0	0	0	0
2022-02-21	2	3	8	1	0	1	A	B	control	0	0	0	0	0
2022-02-21	2	3	9	2	0	1	A	B	control	0	0	0	0	0
2022-02-21	2	3	10	3	0	1	A	B	control	0	0	0	0	0
2022-02-21	2	3	11	4	0	1	A	B	control	0	0	2	0	0
2022-02-21	2	3	12	5	0	1	A	B	control	0	0	0	0	0
2022-02-21	2	4	1	18	0	1	A	A	treatment	0	0	0	0	0
2022-02-21	2	4	2	19	0	1	A	A	treatment	0	0	0	0	0
2022-02-21	2	4	3	20	0	1	A	A	treatment	0	0	0	0	0
2022-02-21	2	4	4	21	0	1	A	A	treatment	0	0	0	0	0
2022-02-21	2	4	5	22	0	1	A	A	treatment	0	0	0	0	0
2022-02-21	2	4	6	23	0	1	A	A	treatment	0	0	0	0	0
2022-02-21	2	4	7	0	0	1	A	A	treatment	0	0	2	0	0
2022-02-21	2	4	8	1	0	1	A	A	treatment	1	0	2	0	0
2022-02-21	2	4	9	2	0	1	A	A	treatment	0	0	4	0	0
2022-02-21	2	4	10	3	0	1	A	A	treatment	0	0	1	0	0
2022-02-21	2	4	11	4	0	1	A	A	treatment	0	0	0	0	0
2022-02-21	2	4	12	5	0	1	A	A	treatment	0	0	1	0	0
2022-02-21	2	5	1	18	0	1	A	A	treatment	0	0	0	0	0
2022-02-21	2	5	2	19	0	1	A	A	treatment	0	0	6	0	0
2022-02-21	2	5	3	20	0	1	A	A	treatment	1	0	3	0	0
2022-02-21	2	5	4	21	0	1	A	A	treatment	0	0	0	0	0
2022-02-21	2	5	5	22	0	1	A	A	treatment	1	0	0	0	0
2022-02-21	2	5	6	23	0	1	A	A	treatment	0	0	0	0	0
2022-02-21	2	5	7	0	0	1	A	A	treatment	1	1	0	0	0
2022-02-21	2	5	8	1	0	1	A	A	treatment	1	1	1	0	0
2022-02-21	2	5	9	2	0	1	A	A	treatment	0	0	1	0	0
2022-02-21	2	5	10	3	0	1	A	A	treatment	0	0	0	0	0
2022-02-21	2	5	11	4	0	1	A	A	treatment	0	0	0	0	0
2022-02-21	2	5	12	5	0	1	A	A	treatment	1	1	0	0	0
2022-02-21	2	7	1	18	0	1	A	A	treatment	0	0	0	0	0
2022-02-21	2	7	2	19	0	1	A	A	treatment	0	0	0	0	0
2022-02-21	2	7	3	20	0	1	A	A	treatment	0	0	0	0	0
2022-02-21	2	7	4	21	0	1	A	A	treatment	0	0	0	0	0
2022-02-21	2	7	5	22	0	1	A	A	treatment	0	0	0	0	0
2022-02-21	2	7	6	23	0	1	A	A	treatment	0	0	0	0	0
2022-02-21	2	7	7	0	0	1	A	A	treatment	1	0	0	0	0
2022-02-21	2	7	8	1	0	1	A	A	treatment	1	0	0	0	0
2022-02-21	2	7	9	2	0	1	A	A	treatment	0	0	0	0	0
2022-02-21	2	7	10	3	0	1	A	A	treatment	0	0	0	0	0
2022-02-21	2	7	11	4	0	1	A	A	treatment	0	0	0	0	0
2022-02-21	2	7	12	5	0	1	A	A	treatment	0	0	0	0	0
2022-02-21	2	8	1	18	0	1	A	B	control	0	0	0	0	0
2022-02-21	2	8	2	19	0	1	A	B	control	0	0	0	0	0
2022-02-21	2	8	3	20	0	1	A	B	control	0	0	0	0	0
2022-02-21	2	8	4	21	0	1	A	B	control	1	0	1	0	0
2022-02-21	2	8	5	22	0	1	A	B	control	3	0	0	0	0
2022-02-21	2	8	6	23	0	1	A	B	control	4	1	2	0	0
2022-02-21	2	8	7	0	0	1	A	B	control	5	0	0	0	0
2022-02-21	2	8	8	1	0	1	A	B	control	4	1	2	0	0
2022-02-21	2	8	9	2	0	1	A	B	control	4	4	0	0	0
2022-02-21	2	8	10	3	0	1	A	B	control	1	1	1	0	0
2022-02-21	2	8	11	4	0	1	A	B	control	0	0	0	0	0
2022-02-21	2	8	12	5	0	1	A	B	control	1	0	1	0	0
2022-02-21	2	9	1	18	0	1	A	B	control	0	0	0	0	0
2022-02-21	2	9	2	19	0	1	A	B	control	0	0	0	0	0
2022-02-21	2	9	3	20	0	1	A	B	control	1	0	0	0	0
2022-02-21	2	9	4	21	0	1	A	B	control	0	0	0	0	0
2022-02-21	2	9	5	22	0	1	A	B	control	0	0	0	0	0
2022-02-21	2	9	6	23	0	1	A	B	control	2	0	0	0	0
2022-02-21	2	9	7	0	0	1	A	B	control	3	0	0	0	0
2022-02-21	2	9	8	1	0	1	A	B	control	4	0	0	0	0
2022-02-21	2	9	9	2	0	1	A	B	control	5	0	0	0	0
2022-02-21	2	9	10	3	0	1	A	B	control	6	1	0	0	0
2022-02-21	2	9	11	4	0	1	A	B	control	1	0	0	0	0
2022-02-21	2	9	12	5	0	1	A	B	control	1	0	0	0	0
2022-02-21	2	10	1	18	0	1	A	B	control	0	0	0	0	0
2022-02-21	2	10	2	19	0	1	A	B	control	0	0	0	0	0
2022-02-21	2	10	3	20	0	1	A	B	control	2	0	0	0	0
2022-02-21	2	10	4	21	0	1	A	B	control	6	0	0	0	0
2022-02-21	2	10	5	22	0	1	A	B	control	5	0	1	0	0
2022-02-21	2	10	6	23	0	1	A	B	control	2	0	0	0	0
2022-02-21	2	10	7	0	0	1	A	B	control	0	0	1	0	0
2022-02-21	2	10	8	1	0	1	A	B	control	2	0	1	0	0
2022-02-21	2	10	9	2	0	1	A	B	control	10	2	0	0	0
2022-02-21	2	10	10	3	0	1	A	B	control	5	1	0	0	0
2022-02-21	2	10	11	4	0	1	A	B	control	5	0	1	0	0
2022-02-21	2	10	12	5	0	1	A	B	control	5	0	2	0	0
2022-02-23	2	11	1	18	0	1	B	C	control	0	0	0	0	0
2022-02-23	2	11	2	19	0	1	B	C	control	1	0	0	0	0
2022-02-23	2	11	3	20	0	1	B	C	control	0	0	0	0	0
2022-02-23	2	11	4	21	0	1	B	C	control	2	1	2	0	0
2022-02-23	2	11	5	22	0	1	B	C	control	2	0	4	0	0
2022-02-23	2	11	6	23	0	1	B	C	control	0	0	9	0	0
2022-02-23	2	11	7	0	0	1	B	C	control	1	0	3	0	0
2022-02-23	2	11	8	1	0	1	B	C	control	3	2	4	0	0
2022-02-23	2	11	9	2	0	1	B	C	control	2	0	1	0	0
2022-02-23	2	11	10	3	0	1	B	C	control	0	0	0	0	0
2022-02-23	2	11	11	4	0	1	B	C	control	0	0	0	0	0
2022-02-23	2	11	12	5	0	1	B	C	control	0	0	0	0	0
2022-02-23	2	12	1	18	0	1	B	C	control	0	0	0	0	0
2022-02-23	2	12	2	19	0	1	B	C	control	1	0	3	0	0
2022-02-23	2	12	3	20	0	1	B	C	control	2	0	6	0	0
2022-02-23	2	12	4	21	0	1	B	C	control	2	0	7	0	0
2022-02-23	2	12	5	22	0	1	B	C	control	5	0	6	0	0
2022-02-23	2	12	6	23	0	1	B	C	control	6	1	4	0	0
2022-02-23	2	12	7	0	0	1	B	C	control	4	0	5	0	0
2022-02-23	2	12	8	1	0	1	B	C	control	5	2	4	0	0
2022-02-23	2	12	9	2	0	1	B	C	control	6	2	5	0	0
2022-02-23	2	12	10	3	0	1	B	C	control	13	1	3	0	0
2022-02-23	2	12	11	4	0	1	B	C	control	9	1	8	0	0
2022-02-23	2	12	12	5	0	1	B	C	control	5	1	7	0	0
2022-02-23	2	13	1	18	0	1	B	C	control	0	0	0	0	0
2022-02-23	2	13	2	19	0	1	B	C	control	0	0	1	0	0
2022-02-23	2	13	3	20	0	1	B	C	control	1	0	0	0	0
2022-02-23	2	13	4	21	0	1	B	C	control	1	0	8	0	0
2022-02-23	2	13	5	22	0	1	B	C	control	0	0	9	0	0
2022-02-23	2	13	6	23	0	1	B	C	control	3	2	17	0	0
2022-02-23	2	13	7	0	0	1	B	C	control	2	0	12	0	0
2022-02-23	2	13	8	1	0	1	B	C	control	5	2	17	0	0
2022-02-23	2	13	9	2	0	1	B	C	control	8	0	6	0	0
2022-02-23	2	13	10	3	0	1	B	C	control	8	0	13	0	0
2022-02-23	2	13	11	4	0	1	B	C	control	5	0	17	0	0
2022-02-23	2	13	12	5	0	1	B	C	control	1	0	4	0	0
2022-02-23	2	14	1	18	0	1	B	C	control	0	0	0	0	0
2022-02-23	2	14	2	19	0	1	B	C	control	0	0	0	0	0
2022-02-23	2	14	3	20	0	1	B	C	control	1	0	0	0	0
2022-02-23	2	14	4	21	0	1	B	C	control	0	0	0	0	0
2022-02-23	2	14	5	22	0	1	B	C	control	1	0	0	0	0
2022-02-23	2	14	6	23	0	1	B	C	control	0	0	0	0	0
2022-02-23	2	14	7	0	0	1	B	C	control	0	0	0	0	0
2022-02-23	2	14	8	1	0	1	B	C	control	0	0	0	0	0
2022-02-23	2	14	9	2	0	1	B	C	control	0	0	0	0	0
2022-02-23	2	14	10	3	0	1	B	C	control	0	0	0	0	0
2022-02-23	2	14	11	4	0	1	B	C	control	2	1	0	0	0
2022-02-23	2	14	12	5	0	1	B	C	control	3	1	0	0	0
2022-02-23	2	15	1	18	0	1	B	C	control	0	0	0	0	0
2022-02-23	2	15	2	19	0	1	B	C	control	0	0	0	0	0
2022-02-23	2	15	3	20	0	1	B	C	control	0	0	0	0	0
2022-02-23	2	15	4	21	0	1	B	C	control	0	0	0	0	0
2022-02-23	2	15	5	22	0	1	B	C	control	0	0	0	0	0
2022-02-23	2	15	6	23	0	1	B	C	control	0	0	0	0	0
2022-02-23	2	15	7	0	0	1	B	C	control	0	0	0	0	0
2022-02-23	2	15	8	1	0	1	B	C	control	1	1	0	0	0
2022-02-23	2	15	9	2	0	1	B	C	control	1	0	1	0	0
2022-02-23	2	15	10	3	0	1	B	C	control	0	0	0	0	0
2022-02-23	2	15	11	4	0	1	B	C	control	1	0	1	0	0
2022-02-23	2	15	12	5	0	1	B	C	control	2	0	2	0	0
2022-02-23	2	16	1	18	0	1	B	D	treatment	0	0	0	0	0
2022-02-23	2	16	2	19	0	1	B	D	treatment	0	0	0	0	0
2022-02-23	2	16	3	20	0	1	B	D	treatment	0	0	0	0	0
2022-02-23	2	16	4	21	0	1	B	D	treatment	0	0	0	0	0
2022-02-23	2	16	5	22	0	1	B	D	treatment	0	0	0	0	0
2022-02-23	2	16	6	23	0	1	B	D	treatment	0	0	1	0	0
2022-02-23	2	16	7	0	0	1	B	D	treatment	0	0	0	0	0
2022-02-23	2	16	8	1	0	1	B	D	treatment	0	0	0	0	0
2022-02-23	2	16	9	2	0	1	B	D	treatment	1	1	0	0	0
2022-02-23	2	16	10	3	0	1	B	D	treatment	0	0	0	0	0
2022-02-23	2	16	11	4	0	1	B	D	treatment	0	0	0	0	0
2022-02-23	2	16	12	5	0	1	B	D	treatment	0	0	0	0	0
2022-02-23	2	17	1	18	0	1	B	D	treatment	0	0	0	0	0
2022-02-23	2	17	2	19	0	1	B	D	treatment	0	0	1	0	0
2022-02-23	2	17	3	20	0	1	B	D	treatment	0	0	0	0	0
2022-02-23	2	17	4	21	0	1	B	D	treatment	0	0	0	0	0
2022-02-23	2	17	5	22	0	1	B	D	treatment	0	0	0	0	0
2022-02-23	2	17	6	23	0	1	B	D	treatment	1	0	0	0	0
2022-02-23	2	17	7	0	0	1	B	D	treatment	0	0	1	0	0
2022-02-23	2	17	8	1	0	1	B	D	treatment	0	0	0	0	0
2022-02-23	2	17	9	2	0	1	B	D	treatment	0	0	0	0	0
2022-02-23	2	17	10	3	0	1	B	D	treatment	0	0	0	0	0
2022-02-23	2	17	11	4	0	1	B	D	treatment	0	0	0	0	0
2022-02-23	2	17	12	5	0	1	B	D	treatment	0	0	0	0	0
2022-02-23	2	18	1	18	0	1	B	D	treatment	0	0	1	0	0
2022-02-23	2	18	2	19	0	1	B	D	treatment	0	0	1	0	0
2022-02-23	2	18	3	20	0	1	B	D	treatment	0	0	0	0	0
2022-02-23	2	18	4	21	0	1	B	D	treatment	0	0	0	0	0
2022-02-23	2	18	5	22	0	1	B	D	treatment	0	0	0	0	0
2022-02-23	2	18	6	23	0	1	B	D	treatment	1	0	0	0	0
2022-02-23	2	18	7	0	0	1	B	D	treatment	0	0	0	0	0
2022-02-23	2	18	8	1	0	1	B	D	treatment	0	0	0	0	0
2022-02-23	2	18	9	2	0	1	B	D	treatment	0	0	0	0	0
2022-02-23	2	18	10	3	0	1	B	D	treatment	0	0	0	0	0
2022-02-23	2	18	11	4	0	1	B	D	treatment	0	0	0	0	0
2022-02-23	2	18	12	5	0	1	B	D	treatment	0	0	0	0	0
2022-02-23	2	19	1	18	0	1	B	D	treatment	0	0	0	0	0
2022-02-23	2	19	2	19	0	1	B	D	treatment	0	0	0	0	0
2022-02-23	2	19	3	20	0	1	B	D	treatment	0	0	0	0	0
2022-02-23	2	19	4	21	0	1	B	D	treatment	3	0	0	0	0
2022-02-23	2	19	5	22	0	1	B	D	treatment	0	0	0	0	0
2022-02-23	2	19	6	23	0	1	B	D	treatment	1	0	0	0	0
2022-02-23	2	19	7	0	0	1	B	D	treatment	0	0	0	0	0
2022-02-23	2	19	8	1	0	1	B	D	treatment	0	0	0	0	0
2022-02-23	2	19	9	2	0	1	B	D	treatment	0	0	0	0	0
2022-02-23	2	19	10	3	0	1	B	D	treatment	0	0	0	0	0
2022-02-23	2	19	11	4	0	1	B	D	treatment	0	0	0	0	0
2022-02-23	2	19	12	5	0	1	B	D	treatment	0	0	0	0	0
2022-02-23	2	20	1	18	0	1	B	D	treatment	0	0	0	0	0
2022-02-23	2	20	2	19	0	1	B	D	treatment	0	0	0	0	0
2022-02-23	2	20	3	20	0	1	B	D	treatment	0	0	0	0	0
2022-02-23	2	20	4	21	0	1	B	D	treatment	0	0	0	0	0
2022-02-23	2	20	5	22	0	1	B	D	treatment	0	0	0	0	0
2022-02-23	2	20	6	23	0	1	B	D	treatment	0	0	0	0	0
2022-02-23	2	20	7	0	0	1	B	D	treatment	0	0	0	0	0
2022-02-23	2	20	8	1	0	1	B	D	treatment	0	0	0	0	0
2022-02-23	2	20	9	2	0	1	B	D	treatment	0	0	0	0	0
2022-02-23	2	20	10	3	0	1	B	D	treatment	0	0	0	0	0
2022-02-23	2	20	11	4	0	1	B	D	treatment	0	0	0	0	0
2022-02-23	2	20	12	5	0	1	B	D	treatment	0	0	0	0	0
2022-02-24	1	21	1	18	NA	NA	B	E	treatment	0	0	0	0	0
2022-02-24	1	21	2	19	NA	NA	B	E	treatment	0	0	0	0	0
2022-02-24	1	21	3	20	NA	NA	B	E	treatment	0	0	0	0	0
2022-02-24	1	21	4	21	NA	NA	B	E	treatment	1	0	0	0	0
2022-02-24	1	21	5	22	NA	NA	B	E	treatment	0	0	1	0	0
2022-02-24	1	21	6	23	NA	NA	B	E	treatment	0	0	1	0	0
2022-02-24	1	21	7	0	NA	NA	B	E	treatment	0	0	2	0	0
2022-02-24	1	21	8	1	NA	NA	B	E	treatment	1	1	0	0	0
2022-02-24	1	21	9	2	NA	NA	B	E	treatment	0	0	1	0	0
2022-02-24	1	21	10	3	NA	NA	B	E	treatment	1	0	1	0	0
2022-02-24	1	21	11	4	NA	NA	B	E	treatment	0	0	0	0	0
2022-02-24	1	21	12	5	NA	NA	B	E	treatment	0	0	0	0	0
2022-02-24	1	22	1	18	NA	NA	B	E	treatment	0	0	0	0	0
2022-02-24	1	22	2	19	NA	NA	B	E	treatment	0	0	0	0	0
2022-02-24	1	22	3	20	NA	NA	B	E	treatment	0	0	0	0	0
2022-02-24	1	22	4	21	NA	NA	B	E	treatment	1	0	0	0	0
2022-02-24	1	22	5	22	NA	NA	B	E	treatment	2	1	0	0	0
2022-02-24	1	22	6	23	NA	NA	B	E	treatment	0	0	0	0	0
2022-02-24	1	22	7	0	NA	NA	B	E	treatment	2	0	0	0	0
2022-02-24	1	22	8	1	NA	NA	B	E	treatment	1	1	0	0	0
2022-02-24	1	22	9	2	NA	NA	B	E	treatment	1	0	0	0	0
2022-02-24	1	22	10	3	NA	NA	B	E	treatment	2	1	0	0	0
2022-02-24	1	22	11	4	NA	NA	B	E	treatment	3	0	0	0	0
2022-02-24	1	22	12	5	NA	NA	B	E	treatment	2	0	0	0	0
2022-02-24	1	23	1	18	NA	NA	B	E	treatment	0	0	0	0	0
2022-02-24	1	23	2	19	NA	NA	B	E	treatment	0	0	0	0	0
2022-02-24	1	23	3	20	NA	NA	B	E	treatment	0	0	0	0	0
2022-02-24	1	23	4	21	NA	NA	B	E	treatment	3	0	0	0	0
2022-02-24	1	23	5	22	NA	NA	B	E	treatment	2	0	0	0	0
2022-02-24	1	23	6	23	NA	NA	B	E	treatment	0	0	0	0	0
2022-02-24	1	23	7	0	NA	NA	B	E	treatment	1	0	0	0	0
2022-02-24	1	23	8	1	NA	NA	B	E	treatment	1	1	0	0	0
2022-02-24	1	23	9	2	NA	NA	B	E	treatment	4	1	0	0	0
2022-02-24	1	23	10	3	NA	NA	B	E	treatment	2	1	0	0	0
2022-02-24	1	23	11	4	NA	NA	B	E	treatment	2	0	0	0	0
2022-02-24	1	23	12	5	NA	NA	B	E	treatment	0	0	0	0	0
2022-02-24	1	24	1	18	NA	NA	B	E	treatment	0	0	0	0	0
2022-02-24	1	24	2	19	NA	NA	B	E	treatment	0	0	0	0	0
2022-02-24	1	24	3	20	NA	NA	B	E	treatment	0	0	1	0	0
2022-02-24	1	24	4	21	NA	NA	B	E	treatment	0	0	2	0	0
2022-02-24	1	24	5	22	NA	NA	B	E	treatment	2	0	4	0	0
2022-02-24	1	24	6	23	NA	NA	B	E	treatment	0	0	2	0	1
2022-02-24	1	24	7	0	NA	NA	B	E	treatment	1	1	10	0	0
2022-02-24	1	24	8	1	NA	NA	B	E	treatment	1	0	15	0	0
2022-02-24	1	24	9	2	NA	NA	B	E	treatment	1	0	8	0	0
2022-02-24	1	24	10	3	NA	NA	B	E	treatment	3	0	9	0	1
2022-02-24	1	24	11	4	NA	NA	B	E	treatment	3	0	2	0	0
2022-02-24	1	24	12	5	NA	NA	B	E	treatment	0	0	1	0	0
2022-02-24	1	25	1	18	NA	NA	B	E	treatment	0	0	0	0	0
2022-02-24	1	25	2	19	NA	NA	B	E	treatment	0	0	4	0	0
2022-02-24	1	25	3	20	NA	NA	B	E	treatment	4	1	0	0	0
2022-02-24	1	25	4	21	NA	NA	B	E	treatment	4	1	1	0	0
2022-02-24	1	25	5	22	NA	NA	B	E	treatment	1	1	0	0	0
2022-02-24	1	25	6	23	NA	NA	B	E	treatment	0	0	0	0	0
2022-02-24	1	25	7	0	NA	NA	B	E	treatment	0	0	0	0	0
2022-02-24	1	25	8	1	NA	NA	B	E	treatment	3	3	0	0	0
2022-02-24	1	25	9	2	NA	NA	B	E	treatment	2	1	0	0	0
2022-02-24	1	25	10	3	NA	NA	B	E	treatment	2	0	0	0	0
2022-02-24	1	25	11	4	NA	NA	B	E	treatment	3	1	0	0	0
2022-02-24	1	25	12	5	NA	NA	B	E	treatment	3	1	0	0	0
2022-02-24	1	26	1	18	NA	NA	B	F	control	0	0	0	0	0
2022-02-24	1	26	2	19	NA	NA	B	F	control	0	0	0	0	0
2022-02-24	1	26	3	20	NA	NA	B	F	control	0	0	0	0	0
2022-02-24	1	26	4	21	NA	NA	B	F	control	0	0	0	0	0
2022-02-24	1	26	5	22	NA	NA	B	F	control	0	0	0	0	0
2022-02-24	1	26	6	23	NA	NA	B	F	control	0	0	0	0	0
2022-02-24	1	26	7	0	NA	NA	B	F	control	1	0	0	0	0
2022-02-24	1	26	8	1	NA	NA	B	F	control	1	1	0	0	0
2022-02-24	1	26	9	2	NA	NA	B	F	control	2	1	0	0	0
2022-02-24	1	26	10	3	NA	NA	B	F	control	0	0	0	0	0
2022-02-24	1	26	11	4	NA	NA	B	F	control	1	1	0	0	0
2022-02-24	1	26	12	5	NA	NA	B	F	control	0	0	0	0	0
2022-02-24	1	27	1	18	NA	NA	B	F	control	0	0	0	0	0
2022-02-24	1	27	2	19	NA	NA	B	F	control	0	0	1	0	0
2022-02-24	1	27	3	20	NA	NA	B	F	control	0	0	0	0	0
2022-02-24	1	27	4	21	NA	NA	B	F	control	1	1	0	0	0
2022-02-24	1	27	5	22	NA	NA	B	F	control	1	0	1	0	0
2022-02-24	1	27	6	23	NA	NA	B	F	control	3	0	0	0	0
2022-02-24	1	27	7	0	NA	NA	B	F	control	1	0	0	0	0
2022-02-24	1	27	8	1	NA	NA	B	F	control	2	2	0	0	0
2022-02-24	1	27	9	2	NA	NA	B	F	control	4	4	0	0	0
2022-02-24	1	27	10	3	NA	NA	B	F	control	2	1	0	0	0
2022-02-24	1	27	11	4	NA	NA	B	F	control	3	2	0	0	0
2022-02-24	1	27	12	5	NA	NA	B	F	control	0	0	0	0	0
2022-02-24	1	28	1	18	NA	NA	B	F	control	0	0	0	0	0
2022-02-24	1	28	2	19	NA	NA	B	F	control	0	0	0	0	0
2022-02-24	1	28	3	20	NA	NA	B	F	control	0	0	5	0	0
2022-02-24	1	28	4	21	NA	NA	B	F	control	0	0	0	0	0
2022-02-24	1	28	5	22	NA	NA	B	F	control	1	0	1	0	0
2022-02-24	1	28	6	23	NA	NA	B	F	control	7	3	0	0	0
2022-02-24	1	28	7	0	NA	NA	B	F	control	5	0	1	0	0
2022-02-24	1	28	8	1	NA	NA	B	F	control	8	2	0	0	0
2022-02-24	1	28	9	2	NA	NA	B	F	control	8	2	0	0	0
2022-02-24	1	28	10	3	NA	NA	B	F	control	6	1	0	0	0
2022-02-24	1	28	11	4	NA	NA	B	F	control	17	2	1	0	0
2022-02-24	1	28	12	5	NA	NA	B	F	control	1	0	0	0	0
2022-02-24	1	29	1	18	NA	NA	B	F	control	0	0	0	0	0
2022-02-24	1	29	2	19	NA	NA	B	F	control	0	0	0	0	0
2022-02-24	1	29	3	20	NA	NA	B	F	control	1	0	1	0	0
2022-02-24	1	29	4	21	NA	NA	B	F	control	3	0	0	0	0
2022-02-24	1	29	5	22	NA	NA	B	F	control	0	0	0	0	0
2022-02-24	1	29	6	23	NA	NA	B	F	control	0	0	0	0	0
2022-02-24	1	29	7	0	NA	NA	B	F	control	0	0	0	0	0
2022-02-24	1	29	8	1	NA	NA	B	F	control	0	0	0	0	0
2022-02-24	1	29	9	2	NA	NA	B	F	control	1	0	0	0	0
2022-02-24	1	29	10	3	NA	NA	B	F	control	0	0	0	0	0
2022-02-24	1	29	11	4	NA	NA	B	F	control	1	1	0	0	0
2022-02-24	1	29	12	5	NA	NA	B	F	control	0	0	0	0	0
2022-02-24	1	30	1	18	NA	NA	B	F	control	0	0	0	0	0
2022-02-24	1	30	2	19	NA	NA	B	F	control	0	0	0	0	0
2022-02-24	1	30	3	20	NA	NA	B	F	control	0	0	0	0	0
2022-02-24	1	30	4	21	NA	NA	B	F	control	0	0	0	0	0
2022-02-24	1	30	5	22	NA	NA	B	F	control	0	0	0	0	0
2022-02-24	1	30	6	23	NA	NA	B	F	control	2	0	0	0	0
2022-02-24	1	30	7	0	NA	NA	B	F	control	2	0	0	0	0
2022-02-24	1	30	8	1	NA	NA	B	F	control	1	0	1	0	0
2022-02-24	1	30	9	2	NA	NA	B	F	control	0	0	0	0	0
2022-02-24	1	30	10	3	NA	NA	B	F	control	1	0	0	0	0
2022-02-24	1	30	11	4	NA	NA	B	F	control	0	0	0	0	0
2022-02-24	1	30	12	5	NA	NA	B	F	control	0	0	0	0	0
2022-02-28	1	31	1	18	NA	NA	B	G	control	0	0	0	0	0
2022-02-28	1	31	2	19	NA	NA	B	G	control	0	0	0	0	0
2022-02-28	1	31	3	20	NA	NA	B	G	control	0	0	1	0	0
2022-02-28	1	31	4	21	NA	NA	B	G	control	0	0	0	0	0
2022-02-28	1	31	5	22	NA	NA	B	G	control	0	0	0	0	0
2022-02-28	1	31	6	23	NA	NA	B	G	control	1	0	0	0	0
2022-02-28	1	31	7	0	NA	NA	B	G	control	2	0	0	0	0
2022-02-28	1	31	8	1	NA	NA	B	G	control	1	0	0	0	0
2022-02-28	1	31	9	2	NA	NA	B	G	control	0	0	0	0	0
2022-02-28	1	31	10	3	NA	NA	B	G	control	2	1	0	0	0
2022-02-28	1	31	11	4	NA	NA	B	G	control	0	0	0	0	0
2022-02-28	1	31	12	5	NA	NA	B	G	control	0	0	0	0	0
2022-02-28	1	32	1	18	NA	NA	B	G	control	0	0	0	0	0
2022-02-28	1	32	2	19	NA	NA	B	G	control	0	0	0	0	0
2022-02-28	1	32	3	20	NA	NA	B	G	control	0	0	0	0	0
2022-02-28	1	32	4	21	NA	NA	B	G	control	3	1	0	0	0
2022-02-28	1	32	5	22	NA	NA	B	G	control	2	2	0	0	0
2022-02-28	1	32	6	23	NA	NA	B	G	control	2	2	0	0	0
2022-02-28	1	32	7	0	NA	NA	B	G	control	2	1	0	0	0
2022-02-28	1	32	8	1	NA	NA	B	G	control	1	0	0	0	0
2022-02-28	1	32	9	2	NA	NA	B	G	control	0	0	1	0	0
2022-02-28	1	32	10	3	NA	NA	B	G	control	2	1	1	0	0
2022-02-28	1	32	11	4	NA	NA	B	G	control	1	0	2	0	0
2022-02-28	1	32	12	5	NA	NA	B	G	control	0	0	0	0	0
2022-02-28	1	33	1	18	NA	NA	B	G	control	0	0	0	0	0
2022-02-28	1	33	2	19	NA	NA	B	G	control	0	0	0	0	0
2022-02-28	1	33	3	20	NA	NA	B	G	control	1	0	0	0	0
2022-02-28	1	33	4	21	NA	NA	B	G	control	1	0	0	0	0
2022-02-28	1	33	5	22	NA	NA	B	G	control	0	0	0	0	0
2022-02-28	1	33	6	23	NA	NA	B	G	control	0	0	0	0	0
2022-02-28	1	33	7	0	NA	NA	B	G	control	1	0	0	0	0
2022-02-28	1	33	8	1	NA	NA	B	G	control	1	1	0	0	0
2022-02-28	1	33	9	2	NA	NA	B	G	control	2	0	0	0	0
2022-02-28	1	33	10	3	NA	NA	B	G	control	0	0	0	0	0
2022-02-28	1	33	11	4	NA	NA	B	G	control	2	0	0	0	0
2022-02-28	1	33	12	5	NA	NA	B	G	control	1	0	0	0	0
2022-02-28	1	34	1	18	NA	NA	B	G	control	0	0	0	0	0
2022-02-28	1	34	2	19	NA	NA	B	G	control	0	0	0	0	0
2022-02-28	1	34	3	20	NA	NA	B	G	control	0	0	0	0	0
2022-02-28	1	34	4	21	NA	NA	B	G	control	1	0	0	0	0
2022-02-28	1	34	5	22	NA	NA	B	G	control	1	0	0	0	0
2022-02-28	1	34	6	23	NA	NA	B	G	control	1	0	0	0	0
2022-02-28	1	34	7	0	NA	NA	B	G	control	5	2	0	0	0
2022-02-28	1	34	8	1	NA	NA	B	G	control	7	1	0	0	0
2022-02-28	1	34	9	2	NA	NA	B	G	control	0	0	0	0	0
2022-02-28	1	34	10	3	NA	NA	B	G	control	6	2	0	0	0
2022-02-28	1	34	11	4	NA	NA	B	G	control	3	1	0	0	0
2022-02-28	1	34	12	5	NA	NA	B	G	control	2	1	0	0	0
2022-02-28	1	35	1	18	NA	NA	B	G	control	0	0	0	0	0
2022-02-28	1	35	2	19	NA	NA	B	G	control	0	0	0	0	0
2022-02-28	1	35	3	20	NA	NA	B	G	control	0	0	0	0	0
2022-02-28	1	35	4	21	NA	NA	B	G	control	1	1	0	0	0
2022-02-28	1	35	5	22	NA	NA	B	G	control	3	1	0	0	0
2022-02-28	1	35	6	23	NA	NA	B	G	control	3	1	0	0	0
2022-02-28	1	35	7	0	NA	NA	B	G	control	5	0	0	0	0
2022-02-28	1	35	8	1	NA	NA	B	G	control	4	0	0	0	0
2022-02-28	1	35	9	2	NA	NA	B	G	control	4	1	0	0	0
2022-02-28	1	35	10	3	NA	NA	B	G	control	3	0	0	0	0
2022-02-28	1	35	11	4	NA	NA	B	G	control	1	0	0	0	0
2022-02-28	1	35	12	5	NA	NA	B	G	control	3	1	0	0	0
2022-02-28	1	36	1	18	NA	NA	B	H	treatment	0	0	0	0	0
2022-02-28	1	36	2	19	NA	NA	B	H	treatment	1	0	0	0	0
2022-02-28	1	36	3	20	NA	NA	B	H	treatment	1	0	2	0	0
2022-02-28	1	36	4	21	NA	NA	B	H	treatment	0	0	4	0	0
2022-02-28	1	36	5	22	NA	NA	B	H	treatment	6	0	6	0	0
2022-02-28	1	36	6	23	NA	NA	B	H	treatment	2	0	1	0	0
2022-02-28	1	36	7	0	NA	NA	B	H	treatment	4	0	1	0	0
2022-02-28	1	36	8	1	NA	NA	B	H	treatment	2	0	2	0	0
2022-02-28	1	36	9	2	NA	NA	B	H	treatment	1	0	2	0	0
2022-02-28	1	36	10	3	NA	NA	B	H	treatment	0	0	4	0	0
2022-02-28	1	36	11	4	NA	NA	B	H	treatment	3	0	0	0	0
2022-02-28	1	36	12	5	NA	NA	B	H	treatment	0	0	0	0	0
2022-02-28	1	37	1	18	NA	NA	B	H	treatment	0	0	0	0	0
2022-02-28	1	37	2	19	NA	NA	B	H	treatment	2	0	1	0	0
2022-02-28	1	37	3	20	NA	NA	B	H	treatment	1	1	2	0	0
2022-02-28	1	37	4	21	NA	NA	B	H	treatment	1	1	4	0	0
2022-02-28	1	37	5	22	NA	NA	B	H	treatment	0	0	3	0	0
2022-02-28	1	37	6	23	NA	NA	B	H	treatment	0	0	6	0	0
2022-02-28	1	37	7	0	NA	NA	B	H	treatment	2	1	4	0	0
2022-02-28	1	37	8	1	NA	NA	B	H	treatment	0	0	7	0	0
2022-02-28	1	37	9	2	NA	NA	B	H	treatment	2	1	3	0	0
2022-02-28	1	37	10	3	NA	NA	B	H	treatment	2	0	5	0	0
2022-02-28	1	37	11	4	NA	NA	B	H	treatment	3	0	3	0	0
2022-02-28	1	37	12	5	NA	NA	B	H	treatment	0	0	3	0	0
2022-02-28	1	38	1	18	NA	NA	B	H	treatment	0	0	0	0	0
2022-02-28	1	38	2	19	NA	NA	B	H	treatment	0	0	0	0	0
2022-02-28	1	38	3	20	NA	NA	B	H	treatment	0	0	0	0	0
2022-02-28	1	38	4	21	NA	NA	B	H	treatment	1	0	0	0	0
2022-02-28	1	38	5	22	NA	NA	B	H	treatment	0	0	0	0	0
2022-02-28	1	38	6	23	NA	NA	B	H	treatment	0	0	0	0	0
2022-02-28	1	38	7	0	NA	NA	B	H	treatment	0	0	0	0	0
2022-02-28	1	38	8	1	NA	NA	B	H	treatment	0	0	0	0	0
2022-02-28	1	38	9	2	NA	NA	B	H	treatment	1	1	0	0	0
2022-02-28	1	38	10	3	NA	NA	B	H	treatment	0	0	0	0	0
2022-02-28	1	38	11	4	NA	NA	B	H	treatment	0	0	0	0	0
2022-02-28	1	38	12	5	NA	NA	B	H	treatment	0	0	0	0	0
2022-02-28	1	39	1	18	NA	NA	B	H	treatment	0	0	0	0	0
2022-02-28	1	39	2	19	NA	NA	B	H	treatment	0	0	0	0	0
2022-02-28	1	39	3	20	NA	NA	B	H	treatment	0	0	0	0	0
2022-02-28	1	39	4	21	NA	NA	B	H	treatment	1	0	0	0	0
2022-02-28	1	39	5	22	NA	NA	B	H	treatment	2	1	0	0	0
2022-02-28	1	39	6	23	NA	NA	B	H	treatment	0	0	0	0	0
2022-02-28	1	39	7	0	NA	NA	B	H	treatment	0	0	0	0	0
2022-02-28	1	39	8	1	NA	NA	B	H	treatment	3	0	2	0	0
2022-02-28	1	39	9	2	NA	NA	B	H	treatment	1	0	1	0	0
2022-02-28	1	39	10	3	NA	NA	B	H	treatment	3	0	1	0	0
2022-02-28	1	39	11	4	NA	NA	B	H	treatment	4	1	0	0	0
2022-02-28	1	39	12	5	NA	NA	B	H	treatment	4	1	0	0	0
2022-02-28	1	40	1	18	NA	NA	B	H	treatment	0	0	0	0	0
2022-02-28	1	40	2	19	NA	NA	B	H	treatment	0	0	0	0	0
2022-02-28	1	40	3	20	NA	NA	B	H	treatment	2	2	0	0	0
2022-02-28	1	40	4	21	NA	NA	B	H	treatment	0	0	0	0	0
2022-02-28	1	40	5	22	NA	NA	B	H	treatment	4	0	1	0	0
2022-02-28	1	40	6	23	NA	NA	B	H	treatment	5	0	1	0	0
2022-02-28	1	40	7	0	NA	NA	B	H	treatment	2	0	1	0	0
2022-02-28	1	40	8	1	NA	NA	B	H	treatment	2	0	0	0	0
2022-02-28	1	40	9	2	NA	NA	B	H	treatment	4	2	1	0	0
2022-02-28	1	40	10	3	NA	NA	B	H	treatment	0	0	0	0	0
2022-02-28	1	40	11	4	NA	NA	B	H	treatment	3	2	2	0	0
2022-02-28	1	40	12	5	NA	NA	B	H	treatment	5	3	0	0	0
2022-03-03	2	21	1	18	0	1	B	E	treatment	0	0	0	0	0
2022-03-03	2	21	2	19	0	1	B	E	treatment	0	0	0	0	0
2022-03-03	2	21	3	20	0	1	B	E	treatment	0	0	0	0	0
2022-03-03	2	21	4	21	0	1	B	E	treatment	0	0	0	0	0
2022-03-03	2	21	5	22	0	1	B	E	treatment	0	0	0	0	0
2022-03-03	2	21	6	23	0	1	B	E	treatment	0	0	0	0	0
2022-03-03	2	21	7	0	0	1	B	E	treatment	0	0	0	0	0
2022-03-03	2	21	8	1	0	1	B	E	treatment	0	0	0	0	0
2022-03-03	2	21	9	2	0	1	B	E	treatment	0	0	0	0	0
2022-03-03	2	21	10	3	0	1	B	E	treatment	0	0	0	0	0
2022-03-03	2	21	11	4	0	1	B	E	treatment	0	0	0	0	0
2022-03-03	2	21	12	5	0	1	B	E	treatment	0	0	0	0	0
2022-03-03	2	22	1	18	0	1	B	E	treatment	0	0	0	0	0
2022-03-03	2	22	2	19	0	1	B	E	treatment	0	0	0	0	0
2022-03-03	2	22	3	20	0	1	B	E	treatment	1	0	0	0	0
2022-03-03	2	22	4	21	0	1	B	E	treatment	0	0	0	0	0
2022-03-03	2	22	5	22	0	1	B	E	treatment	0	0	0	0	0
2022-03-03	2	22	6	23	0	1	B	E	treatment	1	0	0	0	0
2022-03-03	2	22	7	0	0	1	B	E	treatment	0	0	1	0	0
2022-03-03	2	22	8	1	0	1	B	E	treatment	1	0	0	0	0
2022-03-03	2	22	9	2	0	1	B	E	treatment	0	0	0	0	0
2022-03-03	2	22	10	3	0	1	B	E	treatment	1	0	0	0	0
2022-03-03	2	22	11	4	0	1	B	E	treatment	0	0	0	0	0
2022-03-03	2	22	12	5	0	1	B	E	treatment	0	0	0	0	0
2022-03-03	2	23	1	18	0	1	B	E	treatment	0	0	0	0	0
2022-03-03	2	23	2	19	0	1	B	E	treatment	0	0	0	0	0
2022-03-03	2	23	3	20	0	1	B	E	treatment	1	0	0	0	0
2022-03-03	2	23	4	21	0	1	B	E	treatment	0	0	0	0	0
2022-03-03	2	23	5	22	0	1	B	E	treatment	0	0	0	0	0
2022-03-03	2	23	6	23	0	1	B	E	treatment	0	0	0	0	0
2022-03-03	2	23	7	0	0	1	B	E	treatment	0	0	0	0	0
2022-03-03	2	23	8	1	0	1	B	E	treatment	0	0	0	0	0
2022-03-03	2	23	9	2	0	1	B	E	treatment	0	0	0	0	0
2022-03-03	2	23	10	3	0	1	B	E	treatment	1	0	0	0	0
2022-03-03	2	23	11	4	0	1	B	E	treatment	0	0	0	0	0
2022-03-03	2	23	12	5	0	1	B	E	treatment	0	0	0	0	0
2022-03-03	2	24	1	18	0	1	B	E	treatment	0	0	0	0	0
2022-03-03	2	24	2	19	0	1	B	E	treatment	0	0	0	0	0
2022-03-03	2	24	3	20	0	1	B	E	treatment	2	0	0	0	0
2022-03-03	2	24	4	21	0	1	B	E	treatment	3	0	3	0	0
2022-03-03	2	24	5	22	0	1	B	E	treatment	0	0	7	0	0
2022-03-03	2	24	6	23	0	1	B	E	treatment	0	0	22	0	0
2022-03-03	2	24	7	0	0	1	B	E	treatment	2	0	7	0	0
2022-03-03	2	24	8	1	0	1	B	E	treatment	3	0	11	0	0
2022-03-03	2	24	9	2	0	1	B	E	treatment	1	0	5	0	0
2022-03-03	2	24	10	3	0	1	B	E	treatment	1	0	9	0	0
2022-03-03	2	24	11	4	0	1	B	E	treatment	1	0	5	0	0
2022-03-03	2	24	12	5	0	1	B	E	treatment	1	0	3	0	1
2022-03-03	2	25	1	18	0	1	B	E	treatment	0	0	0	0	0
2022-03-03	2	25	2	19	0	1	B	E	treatment	2	0	7	0	0
2022-03-03	2	25	3	20	0	1	B	E	treatment	3	0	2	0	0
2022-03-03	2	25	4	21	0	1	B	E	treatment	4	0	0	0	0
2022-03-03	2	25	5	22	0	1	B	E	treatment	1	0	0	0	0
2022-03-03	2	25	6	23	0	1	B	E	treatment	1	0	0	0	0
2022-03-03	2	25	7	0	0	1	B	E	treatment	0	0	0	0	0
2022-03-03	2	25	8	1	0	1	B	E	treatment	5	2	1	0	0
2022-03-03	2	25	9	2	0	1	B	E	treatment	0	0	0	0	0
2022-03-03	2	25	10	3	0	1	B	E	treatment	0	0	0	0	0
2022-03-03	2	25	11	4	0	1	B	E	treatment	0	0	1	0	0
2022-03-03	2	25	12	5	0	1	B	E	treatment	0	0	0	0	0
2022-03-03	2	26	1	18	0	1	B	F	control	0	0	0	0	0
2022-03-03	2	26	2	19	0	1	B	F	control	0	0	0	0	0
2022-03-03	2	26	3	20	0	1	B	F	control	0	0	0	0	0
2022-03-03	2	26	4	21	0	1	B	F	control	0	0	0	0	0
2022-03-03	2	26	5	22	0	1	B	F	control	1	0	0	0	0
2022-03-03	2	26	6	23	0	1	B	F	control	4	1	0	0	0
2022-03-03	2	26	7	0	0	1	B	F	control	2	1	0	0	0
2022-03-03	2	26	8	1	0	1	B	F	control	2	1	0	0	0
2022-03-03	2	26	9	2	0	1	B	F	control	0	0	1	0	0
2022-03-03	2	26	10	3	0	1	B	F	control	6	2	0	0	0
2022-03-03	2	26	11	4	0	1	B	F	control	7	3	0	0	0
2022-03-03	2	26	12	5	0	1	B	F	control	2	0	0	0	0
2022-03-03	2	27	1	18	0	1	B	F	control	0	0	0	0	0
2022-03-03	2	27	2	19	0	1	B	F	control	1	0	2	0	0
2022-03-03	2	27	3	20	0	1	B	F	control	1	1	1	1	0
2022-03-03	2	27	4	21	0	1	B	F	control	1	0	0	0	0
2022-03-03	2	27	5	22	0	1	B	F	control	4	0	0	0	0
2022-03-03	2	27	6	23	0	1	B	F	control	2	2	0	0	0
2022-03-03	2	27	7	0	0	1	B	F	control	2	0	0	0	0
2022-03-03	2	27	8	1	0	1	B	F	control	1	0	1	0	0
2022-03-03	2	27	9	2	0	1	B	F	control	3	2	0	0	0
2022-03-03	2	27	10	3	0	1	B	F	control	1	0	0	0	0
2022-03-03	2	27	11	4	0	1	B	F	control	1	0	0	0	0
2022-03-03	2	27	12	5	0	1	B	F	control	0	0	0	0	0
2022-03-03	2	28	1	18	0	1	B	F	control	0	0	0	0	0
2022-03-03	2	28	2	19	0	1	B	F	control	2	0	0	0	0
2022-03-03	2	28	3	20	0	1	B	F	control	0	0	0	0	0
2022-03-03	2	28	4	21	0	1	B	F	control	1	0	0	0	0
2022-03-03	2	28	5	22	0	1	B	F	control	1	0	0	0	0
2022-03-03	2	28	6	23	0	1	B	F	control	1	0	0	0	0
2022-03-03	2	28	7	0	0	1	B	F	control	2	0	0	0	0
2022-03-03	2	28	8	1	0	1	B	F	control	3	1	0	0	0
2022-03-03	2	28	9	2	0	1	B	F	control	1	0	0	0	0
2022-03-03	2	28	10	3	0	1	B	F	control	2	0	0	0	0
2022-03-03	2	28	11	4	0	1	B	F	control	1	1	0	0	0
2022-03-03	2	28	12	5	0	1	B	F	control	0	0	0	0	0
2022-03-03	2	29	1	18	0	1	B	F	control	0	0	1	0	0
2022-03-03	2	29	2	19	0	1	B	F	control	0	0	1	0	0
2022-03-03	2	29	3	20	0	1	B	F	control	0	0	0	0	0
2022-03-03	2	29	4	21	0	1	B	F	control	0	0	0	0	0
2022-03-03	2	29	5	22	0	1	B	F	control	0	0	0	0	0
2022-03-03	2	29	6	23	0	1	B	F	control	1	0	0	0	0
2022-03-03	2	29	7	0	0	1	B	F	control	0	0	0	0	0
2022-03-03	2	29	8	1	0	1	B	F	control	0	0	0	0	0
2022-03-03	2	29	9	2	0	1	B	F	control	1	0	0	0	0
2022-03-03	2	29	10	3	0	1	B	F	control	1	0	0	0	0
2022-03-03	2	29	11	4	0	1	B	F	control	0	0	0	0	0
2022-03-03	2	29	12	5	0	1	B	F	control	1	0	0	0	0
2022-03-03	2	30	1	18	0	1	B	F	control	0	0	0	0	0
2022-03-03	2	30	2	19	0	1	B	F	control	0	0	0	0	0
2022-03-03	2	30	3	20	0	1	B	F	control	0	0	0	0	0
2022-03-03	2	30	4	21	0	1	B	F	control	0	0	1	0	0
2022-03-03	2	30	5	22	0	1	B	F	control	2	0	0	0	0
2022-03-03	2	30	6	23	0	1	B	F	control	0	0	0	0	0
2022-03-03	2	30	7	0	0	1	B	F	control	0	0	0	0	0
2022-03-03	2	30	8	1	0	1	B	F	control	0	0	0	0	0
2022-03-03	2	30	9	2	0	1	B	F	control	2	1	0	0	0
2022-03-03	2	30	10	3	0	1	B	F	control	2	0	0	0	0
2022-03-03	2	30	11	4	0	1	B	F	control	0	0	0	0	0
2022-03-03	2	30	12	5	0	1	B	F	control	0	0	0	0	0
2022-03-09	2	31	1	18	0	1	B	G	control	0	0	0	0	0
2022-03-09	2	31	2	19	0	1	B	G	control	0	0	0	0	0
2022-03-09	2	31	3	20	0	1	B	G	control	0	0	0	0	0
2022-03-09	2	31	4	21	0	1	B	G	control	1	1	0	0	0
2022-03-09	2	31	5	22	0	1	B	G	control	0	0	0	0	0
2022-03-09	2	31	6	23	0	1	B	G	control	1	0	0	0	0
2022-03-09	2	31	7	0	0	1	B	G	control	0	0	0	0	0
2022-03-09	2	31	8	1	0	1	B	G	control	0	0	0	0	0
2022-03-09	2	31	9	2	0	1	B	G	control	0	0	2	0	0
2022-03-09	2	31	10	3	0	1	B	G	control	0	0	3	0	0
2022-03-09	2	31	11	4	0	1	B	G	control	0	0	0	0	0
2022-03-09	2	31	12	5	0	1	B	G	control	0	0	0	0	0
2022-03-09	2	32	1	18	0	1	B	G	control	0	0	0	0	0
2022-03-09	2	32	2	19	0	1	B	G	control	1	0	1	0	0
2022-03-09	2	32	3	20	0	1	B	G	control	1	0	0	0	0
2022-03-09	2	32	4	21	0	1	B	G	control	0	0	0	0	0
2022-03-09	2	32	5	22	0	1	B	G	control	1	1	0	0	0
2022-03-09	2	32	6	23	0	1	B	G	control	0	0	1	0	0
2022-03-09	2	32	7	0	0	1	B	G	control	1	1	0	0	0
2022-03-09	2	32	8	1	0	1	B	G	control	1	1	0	0	0
2022-03-09	2	32	9	2	0	1	B	G	control	3	1	0	0	0
2022-03-09	2	32	10	3	0	1	B	G	control	1	1	0	0	0
2022-03-09	2	32	11	4	0	1	B	G	control	4	2	0	0	0
2022-03-09	2	32	12	5	0	1	B	G	control	4	1	0	0	0
2022-03-09	2	33	1	18	0	1	B	G	control	0	0	0	0	0
2022-03-09	2	33	2	19	0	1	B	G	control	0	0	1	1	0
2022-03-09	2	33	3	20	0	1	B	G	control	1	1	0	0	0
2022-03-09	2	33	4	21	0	1	B	G	control	1	1	0	0	0
2022-03-09	2	33	5	22	0	1	B	G	control	3	0	0	0	0
2022-03-09	2	33	6	23	0	1	B	G	control	5	2	1	0	0
2022-03-09	2	33	7	0	0	1	B	G	control	9	2	1	0	0
2022-03-09	2	33	8	1	0	1	B	G	control	8	1	0	0	0
2022-03-09	2	33	9	2	0	1	B	G	control	6	0	0	0	0
2022-03-09	2	33	10	3	0	1	B	G	control	7	2	0	0	0
2022-03-09	2	33	11	4	0	1	B	G	control	2	1	0	0	0
2022-03-09	2	33	12	5	0	1	B	G	control	3	1	0	0	0
2022-03-09	2	34	1	18	0	1	B	G	control	0	0	0	0	0
2022-03-09	2	34	2	19	0	1	B	G	control	0	0	0	0	0
2022-03-09	2	34	3	20	0	1	B	G	control	0	0	0	0	0
2022-03-09	2	34	4	21	0	1	B	G	control	0	0	0	0	0
2022-03-09	2	34	5	22	0	1	B	G	control	0	0	0	0	0
2022-03-09	2	34	6	23	0	1	B	G	control	0	0	0	0	0
2022-03-09	2	34	7	0	0	1	B	G	control	0	0	0	0	0
2022-03-09	2	34	8	1	0	1	B	G	control	0	0	1	0	0
2022-03-09	2	34	9	2	0	1	B	G	control	0	0	1	0	0
2022-03-09	2	34	10	3	0	1	B	G	control	0	0	0	0	0
2022-03-09	2	34	11	4	0	1	B	G	control	2	0	0	0	0
2022-03-09	2	34	12	5	0	1	B	G	control	0	0	0	0	0
2022-03-09	2	35	1	18	0	1	B	G	control	0	0	0	0	0
2022-03-09	2	35	2	19	0	1	B	G	control	2	1	0	0	0
2022-03-09	2	35	3	20	0	1	B	G	control	1	0	0	0	0
2022-03-09	2	35	4	21	0	1	B	G	control	1	1	0	0	0
2022-03-09	2	35	5	22	0	1	B	G	control	1	0	0	0	0
2022-03-09	2	35	6	23	0	1	B	G	control	1	0	0	0	0
2022-03-09	2	35	7	0	0	1	B	G	control	3	0	3	0	0
2022-03-09	2	35	8	1	0	1	B	G	control	3	0	0	0	0
2022-03-09	2	35	9	2	0	1	B	G	control	3	2	0	0	0
2022-03-09	2	35	10	3	0	1	B	G	control	4	0	0	0	0
2022-03-09	2	35	11	4	0	1	B	G	control	4	2	0	0	0
2022-03-09	2	35	12	5	0	1	B	G	control	2	1	0	0	0
2022-03-09	2	36	1	18	0	1	B	H	treatment	0	0	0	0	0
2022-03-09	2	36	2	19	0	1	B	H	treatment	0	0	0	0	0
2022-03-09	2	36	3	20	0	1	B	H	treatment	0	0	0	0	0
2022-03-09	2	36	4	21	0	1	B	H	treatment	1	0	0	0	0
2022-03-09	2	36	5	22	0	1	B	H	treatment	1	0	0	0	0
2022-03-09	2	36	6	23	0	1	B	H	treatment	1	0	0	0	0
2022-03-09	2	36	7	0	0	1	B	H	treatment	0	0	1	0	0
2022-03-09	2	36	8	1	0	1	B	H	treatment	0	0	0	0	0
2022-03-09	2	36	9	2	0	1	B	H	treatment	2	0	0	0	0
2022-03-09	2	36	10	3	0	1	B	H	treatment	0	0	0	0	0
2022-03-09	2	36	11	4	0	1	B	H	treatment	0	0	0	0	0
2022-03-09	2	36	12	5	0	1	B	H	treatment	0	0	0	0	0
2022-03-09	2	37	1	18	0	1	B	H	treatment	0	0	0	0	0
2022-03-09	2	37	2	19	0	1	B	H	treatment	1	0	0	0	0
2022-03-09	2	37	3	20	0	1	B	H	treatment	0	0	1	0	0
2022-03-09	2	37	4	21	0	1	B	H	treatment	1	1	0	0	0
2022-03-09	2	37	5	22	0	1	B	H	treatment	2	0	0	0	0
2022-03-09	2	37	6	23	0	1	B	H	treatment	0	0	1	0	0
2022-03-09	2	37	7	0	0	1	B	H	treatment	0	0	1	0	0
2022-03-09	2	37	8	1	0	1	B	H	treatment	0	0	5	0	0
2022-03-09	2	37	9	2	0	1	B	H	treatment	0	0	1	0	0
2022-03-09	2	37	10	3	0	1	B	H	treatment	0	0	3	0	0
2022-03-09	2	37	11	4	0	1	B	H	treatment	0	0	0	0	0
2022-03-09	2	37	12	5	0	1	B	H	treatment	0	0	0	0	0
2022-03-09	2	38	1	18	0	1	B	H	treatment	0	0	0	0	0
2022-03-09	2	38	2	19	0	1	B	H	treatment	0	0	0	0	0
2022-03-09	2	38	3	20	0	1	B	H	treatment	0	0	0	0	0
2022-03-09	2	38	4	21	0	1	B	H	treatment	0	0	0	0	0
2022-03-09	2	38	5	22	0	1	B	H	treatment	0	0	0	0	0
2022-03-09	2	38	6	23	0	1	B	H	treatment	0	0	0	0	0
2022-03-09	2	38	7	0	0	1	B	H	treatment	0	0	0	0	0
2022-03-09	2	38	8	1	0	1	B	H	treatment	0	0	0	0	0
2022-03-09	2	38	9	2	0	1	B	H	treatment	0	0	0	0	0
2022-03-09	2	38	10	3	0	1	B	H	treatment	0	0	0	0	0
2022-03-09	2	38	11	4	0	1	B	H	treatment	0	0	0	0	0
2022-03-09	2	38	12	5	0	1	B	H	treatment	0	0	0	0	0
2022-03-09	2	39	1	18	0	1	B	H	treatment	0	0	0	0	0
2022-03-09	2	39	2	19	0	1	B	H	treatment	0	0	0	0	0
2022-03-09	2	39	3	20	0	1	B	H	treatment	0	0	0	0	0
2022-03-09	2	39	4	21	0	1	B	H	treatment	0	0	0	0	0
2022-03-09	2	39	5	22	0	1	B	H	treatment	0	0	0	0	0
2022-03-09	2	39	6	23	0	1	B	H	treatment	0	0	0	0	0
2022-03-09	2	39	7	0	0	1	B	H	treatment	0	0	0	0	0
2022-03-09	2	39	8	1	0	1	B	H	treatment	0	0	0	0	0
2022-03-09	2	39	9	2	0	1	B	H	treatment	0	0	0	0	0
2022-03-09	2	39	10	3	0	1	B	H	treatment	0	0	0	0	0
2022-03-09	2	39	11	4	0	1	B	H	treatment	0	0	0	0	0
2022-03-09	2	39	12	5	0	1	B	H	treatment	0	0	0	0	0
2022-03-09	2	40	1	18	0	1	B	H	treatment	0	0	0	0	0
2022-03-09	2	40	2	19	0	1	B	H	treatment	0	0	0	0	0
2022-03-09	2	40	3	20	0	1	B	H	treatment	1	1	0	0	0
2022-03-09	2	40	4	21	0	1	B	H	treatment	3	1	0	0	0
2022-03-09	2	40	5	22	0	1	B	H	treatment	2	0	0	0	0
2022-03-09	2	40	6	23	0	1	B	H	treatment	2	1	0	0	0
2022-03-09	2	40	7	0	0	1	B	H	treatment	0	0	0	0	0
2022-03-09	2	40	8	1	0	1	B	H	treatment	1	0	0	0	0
2022-03-09	2	40	9	2	0	1	B	H	treatment	1	1	0	0	0
2022-03-09	2	40	10	3	0	1	B	H	treatment	1	0	0	0	0
2022-03-09	2	40	11	4	0	1	B	H	treatment	1	1	0	0	0
2022-03-09	2	40	12	5	0	1	B	H	treatment	0	0	0	0	0
2022-03-10	2	41	1	18	0	1	B	G	control	0	0	0	0	0
2022-03-10	2	41	2	19	0	1	B	G	control	0	0	0	0	0
2022-03-10	2	41	3	20	0	1	B	G	control	0	0	0	0	0
2022-03-10	2	41	4	21	0	1	B	G	control	0	0	0	0	0
2022-03-10	2	41	5	22	0	1	B	G	control	0	0	0	0	0
2022-03-10	2	41	6	23	0	1	B	G	control	3	0	0	0	0
2022-03-10	2	41	7	0	0	1	B	G	control	0	0	1	0	0
2022-03-10	2	41	8	1	0	1	B	G	control	2	0	0	0	0
2022-03-10	2	41	9	2	0	1	B	G	control	2	0	0	0	0
2022-03-10	2	41	10	3	0	1	B	G	control	2	0	1	0	0
2022-03-10	2	41	11	4	0	1	B	G	control	3	0	0	0	0
2022-03-10	2	41	12	5	0	1	B	G	control	2	0	0	0	0
2022-03-10	3	11	1	18	15	1	B	C	control	0	0	0	0	0
2022-03-10	3	11	2	19	15	1	B	C	control	0	0	0	0	0
2022-03-10	3	11	3	20	15	1	B	C	control	0	0	0	0	0
2022-03-10	3	11	4	21	15	1	B	C	control	2	1	1	0	0
2022-03-10	3	11	5	22	15	1	B	C	control	1	1	2	0	0
2022-03-10	3	11	6	23	15	1	B	C	control	2	0	1	0	0
2022-03-10	3	11	7	0	15	1	B	C	control	2	1	1	0	0
2022-03-10	3	11	8	1	15	1	B	C	control	3	2	0	0	0
2022-03-10	3	11	9	2	15	1	B	C	control	3	3	0	0	0
2022-03-10	3	11	10	3	15	1	B	C	control	2	0	0	0	0
2022-03-10	3	11	11	4	15	1	B	C	control	2	1	0	0	0
2022-03-10	3	11	12	5	15	1	B	C	control	0	0	0	0	0
2022-03-10	3	12	1	18	15	1	B	C	control	0	0	0	0	0
2022-03-10	3	12	2	19	15	1	B	C	control	4	1	0	0	0
2022-03-10	3	12	3	20	15	1	B	C	control	3	0	0	0	0
2022-03-10	3	12	4	21	15	1	B	C	control	0	0	1	0	0
2022-03-10	3	12	5	22	15	1	B	C	control	8	0	1	0	0
2022-03-10	3	12	6	23	15	1	B	C	control	8	0	0	0	0
2022-03-10	3	12	7	0	15	1	B	C	control	11	2	0	0	0
2022-03-10	3	12	8	1	15	1	B	C	control	12	2	0	0	0
2022-03-10	3	12	9	2	15	1	B	C	control	8	2	0	0	0
2022-03-10	3	12	10	3	15	1	B	C	control	9	0	0	0	0
2022-03-10	3	12	11	4	15	1	B	C	control	10	1	0	0	0
2022-03-10	3	12	12	5	15	1	B	C	control	5	1	0	0	0
2022-03-10	3	13	1	18	15	1	B	C	control	0	0	1	0	0
2022-03-10	3	13	2	19	15	1	B	C	control	3	0	0	0	0
2022-03-10	3	13	3	20	15	1	B	C	control	5	1	3	0	0
2022-03-10	3	13	4	21	15	1	B	C	control	2	1	4	0	0
2022-03-10	3	13	5	22	15	1	B	C	control	4	0	3	0	0
2022-03-10	3	13	6	23	15	1	B	C	control	4	1	3	0	0
2022-03-10	3	13	7	0	15	1	B	C	control	4	0	4	0	0
2022-03-10	3	13	8	1	15	1	B	C	control	4	0	1	0	0
2022-03-10	3	13	9	2	15	1	B	C	control	3	1	2	0	0
2022-03-10	3	13	10	3	15	1	B	C	control	5	0	0	0	0
2022-03-10	3	13	11	4	15	1	B	C	control	4	1	0	0	0
2022-03-10	3	13	12	5	15	1	B	C	control	2	1	0	0	0
2022-03-10	3	14	1	18	15	1	B	C	control	0	0	0	0	0
2022-03-10	3	14	2	19	15	1	B	C	control	0	0	0	0	0
2022-03-10	3	14	3	20	15	1	B	C	control	1	0	0	0	0
2022-03-10	3	14	4	21	15	1	B	C	control	3	1	0	0	0
2022-03-10	3	14	5	22	15	1	B	C	control	3	1	0	0	0
2022-03-10	3	14	6	23	15	1	B	C	control	1	0	0	0	0
2022-03-10	3	14	7	0	15	1	B	C	control	0	0	0	0	0
2022-03-10	3	14	8	1	15	1	B	C	control	0	0	0	0	0
2022-03-10	3	14	9	2	15	1	B	C	control	2	1	0	0	0
2022-03-10	3	14	10	3	15	1	B	C	control	2	0	0	0	0
2022-03-10	3	14	11	4	15	1	B	C	control	6	3	0	0	0
2022-03-10	3	14	12	5	15	1	B	C	control	0	0	0	0	0
2022-03-10	3	15	1	18	15	1	B	C	control	0	0	0	0	0
2022-03-10	3	15	2	19	15	1	B	C	control	0	0	1	0	0
2022-03-10	3	15	3	20	15	1	B	C	control	0	0	0	0	0
2022-03-10	3	15	4	21	15	1	B	C	control	0	0	0	0	0
2022-03-10	3	15	5	22	15	1	B	C	control	1	0	0	0	0
2022-03-10	3	15	6	23	15	1	B	C	control	0	0	0	0	0
2022-03-10	3	15	7	0	15	1	B	C	control	0	0	0	0	0
2022-03-10	3	15	8	1	15	1	B	C	control	1	0	0	0	0
2022-03-10	3	15	9	2	15	1	B	C	control	0	0	0	0	0
2022-03-10	3	15	10	3	15	1	B	C	control	4	2	0	0	0
2022-03-10	3	15	11	4	15	1	B	C	control	1	0	0	0	0
2022-03-10	3	15	12	5	15	1	B	C	control	1	0	0	0	0
2022-03-10	3	16	1	18	15	1	B	D	treatment	0	0	0	0	0
2022-03-10	3	16	2	19	15	1	B	D	treatment	0	0	0	0	0
2022-03-10	3	16	3	20	15	1	B	D	treatment	0	0	2	0	0
2022-03-10	3	16	4	21	15	1	B	D	treatment	0	0	2	0	0
2022-03-10	3	16	5	22	15	1	B	D	treatment	1	0	0	0	0
2022-03-10	3	16	6	23	15	1	B	D	treatment	0	0	2	0	0
2022-03-10	3	16	7	0	15	1	B	D	treatment	0	0	0	0	0
2022-03-10	3	16	8	1	15	1	B	D	treatment	0	0	0	0	0
2022-03-10	3	16	9	2	15	1	B	D	treatment	0	0	1	0	0
2022-03-10	3	16	10	3	15	1	B	D	treatment	0	0	1	0	0
2022-03-10	3	16	11	4	15	1	B	D	treatment	0	0	1	0	0
2022-03-10	3	16	12	5	15	1	B	D	treatment	0	0	0	0	0
2022-03-10	3	17	1	18	15	1	B	D	treatment	0	0	0	0	0
2022-03-10	3	17	2	19	15	1	B	D	treatment	0	0	3	0	0
2022-03-10	3	17	3	20	15	1	B	D	treatment	0	0	1	0	0
2022-03-10	3	17	4	21	15	1	B	D	treatment	0	0	0	0	0
2022-03-10	3	17	5	22	15	1	B	D	treatment	0	0	0	0	0
2022-03-10	3	17	6	23	15	1	B	D	treatment	0	0	0	0	0
2022-03-10	3	17	7	0	15	1	B	D	treatment	0	0	0	0	0
2022-03-10	3	17	8	1	15	1	B	D	treatment	0	0	0	0	0
2022-03-10	3	17	9	2	15	1	B	D	treatment	0	0	0	0	0
2022-03-10	3	17	10	3	15	1	B	D	treatment	0	0	0	0	0
2022-03-10	3	17	11	4	15	1	B	D	treatment	0	0	0	0	0
2022-03-10	3	17	12	5	15	1	B	D	treatment	0	0	0	0	0
2022-03-10	3	18	1	18	15	1	B	D	treatment	0	0	0	0	0
2022-03-10	3	18	2	19	15	1	B	D	treatment	0	0	0	0	0
2022-03-10	3	18	3	20	15	1	B	D	treatment	0	0	0	0	0
2022-03-10	3	18	4	21	15	1	B	D	treatment	0	0	0	0	0
2022-03-10	3	18	5	22	15	1	B	D	treatment	1	0	0	0	0
2022-03-10	3	18	6	23	15	1	B	D	treatment	1	1	0	0	0
2022-03-10	3	18	7	0	15	1	B	D	treatment	1	0	1	0	0
2022-03-10	3	18	8	1	15	1	B	D	treatment	0	0	0	0	0
2022-03-10	3	18	9	2	15	1	B	D	treatment	0	0	0	0	0
2022-03-10	3	18	10	3	15	1	B	D	treatment	0	0	0	0	0
2022-03-10	3	18	11	4	15	1	B	D	treatment	0	0	0	0	0
2022-03-10	3	18	12	5	15	1	B	D	treatment	0	0	0	0	0
2022-03-10	3	19	1	18	15	1	B	D	treatment	0	0	0	0	0
2022-03-10	3	19	2	19	15	1	B	D	treatment	1	0	0	0	0
2022-03-10	3	19	3	20	15	1	B	D	treatment	0	0	0	0	0
2022-03-10	3	19	4	21	15	1	B	D	treatment	1	0	0	0	0
2022-03-10	3	19	5	22	15	1	B	D	treatment	0	0	0	0	0
2022-03-10	3	19	6	23	15	1	B	D	treatment	0	0	0	0	0
2022-03-10	3	19	7	0	15	1	B	D	treatment	0	0	0	0	0
2022-03-10	3	19	8	1	15	1	B	D	treatment	0	0	0	0	0
2022-03-10	3	19	9	2	15	1	B	D	treatment	1	0	0	0	0
2022-03-10	3	19	10	3	15	1	B	D	treatment	0	0	0	0	0
2022-03-10	3	19	11	4	15	1	B	D	treatment	0	0	0	0	0
2022-03-10	3	19	12	5	15	1	B	D	treatment	0	0	0	0	0
2022-03-10	3	20	1	18	15	1	B	D	treatment	0	0	0	0	0
2022-03-10	3	20	2	19	15	1	B	D	treatment	0	0	0	0	0
2022-03-10	3	20	3	20	15	1	B	D	treatment	0	0	0	0	0
2022-03-10	3	20	4	21	15	1	B	D	treatment	0	0	0	0	0
2022-03-10	3	20	5	22	15	1	B	D	treatment	0	0	0	0	0
2022-03-10	3	20	6	23	15	1	B	D	treatment	0	0	0	0	0
2022-03-10	3	20	7	0	15	1	B	D	treatment	0	0	0	0	0
2022-03-10	3	20	8	1	15	1	B	D	treatment	0	0	0	0	0
2022-03-10	3	20	9	2	15	1	B	D	treatment	0	0	0	0	0
2022-03-10	3	20	10	3	15	1	B	D	treatment	0	0	1	0	0
2022-03-10	3	20	11	4	15	1	B	D	treatment	0	0	0	0	0
2022-03-10	3	20	12	5	15	1	B	D	treatment	0	0	0	0	0
2022-03-14	3	1	1	18	21	1	A	A	treatment	0	0	0	0	0
2022-03-14	3	1	2	19	21	1	A	A	treatment	0	0	0	0	1
2022-03-14	3	1	3	20	21	1	A	A	treatment	0	0	0	0	0
2022-03-14	3	1	4	21	21	1	A	A	treatment	0	0	1	0	2
2022-03-14	3	1	5	22	21	1	A	A	treatment	0	0	1	0	1
2022-03-14	3	1	6	23	21	1	A	A	treatment	0	0	0	0	0
2022-03-14	3	1	7	0	21	1	A	A	treatment	0	0	0	0	0
2022-03-14	3	1	8	1	21	1	A	A	treatment	0	0	0	0	0
2022-03-14	3	1	9	2	21	1	A	A	treatment	0	0	1	0	3
2022-03-14	3	1	10	3	21	1	A	A	treatment	0	0	1	0	1
2022-03-14	3	1	11	4	21	1	A	A	treatment	0	0	1	0	0
2022-03-14	3	1	12	5	21	1	A	A	treatment	0	0	0	0	0
2022-03-14	3	2	1	18	21	1	A	A	treatment	0	0	0	0	0
2022-03-14	3	2	2	19	21	1	A	A	treatment	0	0	0	0	0
2022-03-14	3	2	3	20	21	1	A	A	treatment	0	0	0	0	0
2022-03-14	3	2	4	21	21	1	A	A	treatment	0	0	0	0	0
2022-03-14	3	2	5	22	21	1	A	A	treatment	0	0	0	0	0
2022-03-14	3	2	6	23	21	1	A	A	treatment	0	0	0	0	0
2022-03-14	3	2	7	0	21	1	A	A	treatment	0	0	0	0	0
2022-03-14	3	2	8	1	21	1	A	A	treatment	0	0	0	0	0
2022-03-14	3	2	9	2	21	1	A	A	treatment	0	0	1	0	0
2022-03-14	3	2	10	3	21	1	A	A	treatment	0	0	0	0	0
2022-03-14	3	2	11	4	21	1	A	A	treatment	0	0	0	0	0
2022-03-14	3	2	12	5	21	1	A	A	treatment	0	0	0	0	0
2022-03-14	3	3	1	18	21	1	A	B	control	0	0	4	0	0
2022-03-14	3	3	2	19	21	1	A	B	control	0	0	5	0	0
2022-03-14	3	3	3	20	21	1	A	B	control	0	0	4	0	0
2022-03-14	3	3	4	21	21	1	A	B	control	0	0	1	0	0
2022-03-14	3	3	5	22	21	1	A	B	control	0	0	0	0	0
2022-03-14	3	3	6	23	21	1	A	B	control	0	0	3	0	0
2022-03-14	3	3	7	0	21	1	A	B	control	0	0	0	0	0
2022-03-14	3	3	8	1	21	1	A	B	control	0	0	0	0	0
2022-03-14	3	3	9	2	21	1	A	B	control	0	0	4	0	0
2022-03-14	3	3	10	3	21	1	A	B	control	0	0	2	0	0
2022-03-14	3	3	11	4	21	1	A	B	control	0	0	7	0	0
2022-03-14	3	3	12	5	21	1	A	B	control	0	0	0	0	0
2022-03-14	3	4	1	18	21	1	A	A	treatment	0	0	0	0	0
2022-03-14	3	4	2	19	21	1	A	A	treatment	0	0	0	0	0
2022-03-14	3	4	3	20	21	1	A	A	treatment	0	0	0	0	0
2022-03-14	3	4	4	21	21	1	A	A	treatment	0	0	0	0	0
2022-03-14	3	4	5	22	21	1	A	A	treatment	0	0	1	0	0
2022-03-14	3	4	6	23	21	1	A	A	treatment	0	0	1	0	0
2022-03-14	3	4	7	0	21	1	A	A	treatment	1	1	4	0	0
2022-03-14	3	4	8	1	21	1	A	A	treatment	0	0	0	0	0
2022-03-14	3	4	9	2	21	1	A	A	treatment	0	0	0	0	0
2022-03-14	3	4	10	3	21	1	A	A	treatment	0	0	0	0	0
2022-03-14	3	4	11	4	21	1	A	A	treatment	0	0	0	0	0
2022-03-14	3	4	12	5	21	1	A	A	treatment	0	0	0	0	0
2022-03-14	3	5	1	18	21	1	A	A	treatment	0	0	0	0	0
2022-03-14	3	5	2	19	21	1	A	A	treatment	0	0	2	0	0
2022-03-14	3	5	3	20	21	1	A	A	treatment	0	0	1	0	0
2022-03-14	3	5	4	21	21	1	A	A	treatment	0	0	1	0	0
2022-03-14	3	5	5	22	21	1	A	A	treatment	0	0	1	0	0
2022-03-14	3	5	6	23	21	1	A	A	treatment	0	0	0	0	0
2022-03-14	3	5	7	0	21	1	A	A	treatment	0	0	0	0	0
2022-03-14	3	5	8	1	21	1	A	A	treatment	0	0	0	0	0
2022-03-14	3	5	9	2	21	1	A	A	treatment	0	0	0	0	0
2022-03-14	3	5	10	3	21	1	A	A	treatment	0	0	0	0	0
2022-03-14	3	5	11	4	21	1	A	A	treatment	0	0	0	0	0
2022-03-14	3	5	12	5	21	1	A	A	treatment	0	0	0	0	0
2022-03-14	3	7	1	18	21	1	A	A	treatment	0	0	0	0	0
2022-03-14	3	7	2	19	21	1	A	A	treatment	1	0	0	0	0
2022-03-14	3	7	3	20	21	1	A	A	treatment	1	0	1	0	0
2022-03-14	3	7	4	21	21	1	A	A	treatment	0	0	1	0	0
2022-03-14	3	7	5	22	21	1	A	A	treatment	0	0	2	0	4
2022-03-14	3	7	6	23	21	1	A	A	treatment	1	0	0	0	2
2022-03-14	3	7	7	0	21	1	A	A	treatment	1	0	1	0	1
2022-03-14	3	7	8	1	21	1	A	A	treatment	1	0	2	0	3
2022-03-14	3	7	9	2	21	1	A	A	treatment	0	0	0	0	0
2022-03-14	3	7	10	3	21	1	A	A	treatment	0	0	1	0	2
2022-03-14	3	7	11	4	21	1	A	A	treatment	0	0	1	0	3
2022-03-14	3	7	12	5	21	1	A	A	treatment	0	0	0	0	0
2022-03-14	3	8	1	18	21	1	A	B	control	0	0	0	0	0
2022-03-14	3	8	2	19	21	1	A	B	control	0	0	0	0	0
2022-03-14	3	8	3	20	21	1	A	B	control	0	0	0	0	0
2022-03-14	3	8	4	21	21	1	A	B	control	0	0	1	0	0
2022-03-14	3	8	5	22	21	1	A	B	control	0	0	0	0	0
2022-03-14	3	8	6	23	21	1	A	B	control	0	0	1	0	0
2022-03-14	3	8	7	0	21	1	A	B	control	0	0	1	0	0
2022-03-14	3	8	8	1	21	1	A	B	control	0	0	0	0	0
2022-03-14	3	8	9	2	21	1	A	B	control	1	0	0	0	0
2022-03-14	3	8	10	3	21	1	A	B	control	0	0	0	0	0
2022-03-14	3	8	11	4	21	1	A	B	control	0	0	0	0	0
2022-03-14	3	8	12	5	21	1	A	B	control	0	0	0	0	0
2022-03-14	3	9	1	18	21	1	A	B	control	0	0	0	0	0
2022-03-14	3	9	2	19	21	1	A	B	control	0	0	0	0	0
2022-03-14	3	9	3	20	21	1	A	B	control	0	0	0	0	0
2022-03-14	3	9	4	21	21	1	A	B	control	0	0	0	0	0
2022-03-14	3	9	5	22	21	1	A	B	control	1	0	0	0	0
2022-03-14	3	9	6	23	21	1	A	B	control	0	0	0	0	0
2022-03-14	3	9	7	0	21	1	A	B	control	0	0	0	0	0
2022-03-14	3	9	8	1	21	1	A	B	control	0	0	0	0	0
2022-03-14	3	9	9	2	21	1	A	B	control	1	0	0	0	0
2022-03-14	3	9	10	3	21	1	A	B	control	0	0	0	0	0
2022-03-14	3	9	11	4	21	1	A	B	control	0	0	0	0	0
2022-03-14	3	9	12	5	21	1	A	B	control	0	0	0	0	0
2022-03-14	3	10	1	18	21	1	A	B	control	0	0	1	0	0
2022-03-14	3	10	2	19	21	1	A	B	control	0	0	0	0	0
2022-03-14	3	10	3	20	21	1	A	B	control	0	0	0	0	0
2022-03-14	3	10	4	21	21	1	A	B	control	1	0	0	0	0
2022-03-14	3	10	5	22	21	1	A	B	control	1	0	1	0	0
2022-03-14	3	10	6	23	21	1	A	B	control	3	2	0	0	0
2022-03-14	3	10	7	0	21	1	A	B	control	4	2	0	0	0
2022-03-14	3	10	8	1	21	1	A	B	control	4	1	0	0	0
2022-03-14	3	10	9	2	21	1	A	B	control	2	2	1	0	0
2022-03-14	3	10	10	3	21	1	A	B	control	2	1	0	0	0
2022-03-14	3	10	11	4	21	1	A	B	control	0	0	0	0	0
2022-03-14	3	10	12	5	21	1	A	B	control	1	1	1	0	0
2022-03-15	4	11	1	18	20	1	B	C	control	0	0	0	0	0
2022-03-15	4	11	2	19	20	1	B	C	control	0	0	0	0	0
2022-03-15	4	11	3	20	20	1	B	C	control	1	0	0	0	0
2022-03-15	4	11	4	21	20	1	B	C	control	2	0	2	0	0
2022-03-15	4	11	5	22	20	1	B	C	control	7	1	0	0	0
2022-03-15	4	11	6	23	20	1	B	C	control	3	1	0	0	0
2022-03-15	4	11	7	0	20	1	B	C	control	4	1	0	0	0
2022-03-15	4	11	8	1	20	1	B	C	control	3	2	1	0	0
2022-03-15	4	11	9	2	20	1	B	C	control	6	0	0	0	0
2022-03-15	4	11	10	3	20	1	B	C	control	1	0	0	0	0
2022-03-15	4	11	11	4	20	1	B	C	control	1	1	0	0	0
2022-03-15	4	11	12	5	20	1	B	C	control	0	0	0	0	0
2022-03-15	4	12	1	18	20	1	B	C	control	0	0	0	0	0
2022-03-15	4	12	2	19	20	1	B	C	control	0	0	0	0	0
2022-03-15	4	12	3	20	20	1	B	C	control	1	0	0	0	0
2022-03-15	4	12	4	21	20	1	B	C	control	3	1	0	0	0
2022-03-15	4	12	5	22	20	1	B	C	control	2	0	0	0	0
2022-03-15	4	12	6	23	20	1	B	C	control	3	0	0	0	0
2022-03-15	4	12	7	0	20	1	B	C	control	6	0	0	0	0
2022-03-15	4	12	8	1	20	1	B	C	control	8	1	0	0	0
2022-03-15	4	12	9	2	20	1	B	C	control	5	2	0	0	0
2022-03-15	4	12	10	3	20	1	B	C	control	2	0	0	0	0
2022-03-15	4	12	11	4	20	1	B	C	control	4	2	0	0	0
2022-03-15	4	12	12	5	20	1	B	C	control	1	1	0	0	0
2022-03-15	4	13	1	18	20	1	B	C	control	0	0	0	0	0
2022-03-15	4	13	2	19	20	1	B	C	control	0	0	0	0	0
2022-03-15	4	13	3	20	20	1	B	C	control	0	0	0	0	0
2022-03-15	4	13	4	21	20	1	B	C	control	0	0	0	0	0
2022-03-15	4	13	5	22	20	1	B	C	control	8	0	1	0	0
2022-03-15	4	13	6	23	20	1	B	C	control	9	0	0	0	0
2022-03-15	4	13	7	0	20	1	B	C	control	8	2	2	0	0
2022-03-15	4	13	8	1	20	1	B	C	control	5	3	2	0	0
2022-03-15	4	13	9	2	20	1	B	C	control	7	3	1	0	0
2022-03-15	4	13	10	3	20	1	B	C	control	7	1	2	0	0
2022-03-15	4	13	11	4	20	1	B	C	control	4	0	0	0	0
2022-03-15	4	13	12	5	20	1	B	C	control	1	1	0	0	0
2022-03-15	4	14	1	18	20	1	B	C	control	0	0	0	0	0
2022-03-15	4	14	2	19	20	1	B	C	control	0	0	0	0	0
2022-03-15	4	14	3	20	20	1	B	C	control	0	0	0	0	0
2022-03-15	4	14	4	21	20	1	B	C	control	0	0	0	0	0
2022-03-15	4	14	5	22	20	1	B	C	control	1	0	0	0	0
2022-03-15	4	14	6	23	20	1	B	C	control	0	0	0	0	0
2022-03-15	4	14	7	0	20	1	B	C	control	1	1	0	0	0
2022-03-15	4	14	8	1	20	1	B	C	control	2	0	0	0	0
2022-03-15	4	14	9	2	20	1	B	C	control	4	1	0	0	0
2022-03-15	4	14	10	3	20	1	B	C	control	4	0	0	0	0
2022-03-15	4	14	11	4	20	1	B	C	control	3	0	0	0	0
2022-03-15	4	14	12	5	20	1	B	C	control	1	0	0	0	0
2022-03-15	4	15	1	18	20	1	B	C	control	0	0	0	0	0
2022-03-15	4	15	2	19	20	1	B	C	control	0	0	0	0	0
2022-03-15	4	15	3	20	20	1	B	C	control	0	0	0	0	0
2022-03-15	4	15	4	21	20	1	B	C	control	0	0	0	0	0
2022-03-15	4	15	5	22	20	1	B	C	control	2	0	0	0	0
2022-03-15	4	15	6	23	20	1	B	C	control	2	0	1	0	0
2022-03-15	4	15	7	0	20	1	B	C	control	1	0	0	0	0
2022-03-15	4	15	8	1	20	1	B	C	control	0	0	0	0	0
2022-03-15	4	15	9	2	20	1	B	C	control	0	0	0	0	0
2022-03-15	4	15	10	3	20	1	B	C	control	2	0	0	0	0
2022-03-15	4	15	11	4	20	1	B	C	control	0	0	0	0	0
2022-03-15	4	15	12	5	20	1	B	C	control	0	0	0	0	0
2022-03-15	4	16	1	18	20	1	B	D	treatment	0	0	0	0	0
2022-03-15	4	16	2	19	20	1	B	D	treatment	0	0	1	0	0
2022-03-15	4	16	3	20	20	1	B	D	treatment	0	0	1	0	0
2022-03-15	4	16	4	21	20	1	B	D	treatment	0	0	0	0	0
2022-03-15	4	16	5	22	20	1	B	D	treatment	0	0	0	0	0
2022-03-15	4	16	6	23	20	1	B	D	treatment	0	0	3	0	0
2022-03-15	4	16	7	0	20	1	B	D	treatment	0	0	2	0	0
2022-03-15	4	16	8	1	20	1	B	D	treatment	0	0	0	0	0
2022-03-15	4	16	9	2	20	1	B	D	treatment	0	0	3	0	0
2022-03-15	4	16	10	3	20	1	B	D	treatment	0	0	0	0	0
2022-03-15	4	16	11	4	20	1	B	D	treatment	0	0	1	0	0
2022-03-15	4	16	12	5	20	1	B	D	treatment	0	0	0	0	0
2022-03-15	4	17	1	18	20	1	B	D	treatment	0	0	0	0	0
2022-03-15	4	17	2	19	20	1	B	D	treatment	0	0	1	0	0
2022-03-15	4	17	3	20	20	1	B	D	treatment	0	0	0	0	0
2022-03-15	4	17	4	21	20	1	B	D	treatment	0	0	0	0	0
2022-03-15	4	17	5	22	20	1	B	D	treatment	0	0	0	0	0
2022-03-15	4	17	6	23	20	1	B	D	treatment	0	0	0	0	0
2022-03-15	4	17	7	0	20	1	B	D	treatment	0	0	0	0	0
2022-03-15	4	17	8	1	20	1	B	D	treatment	0	0	0	0	0
2022-03-15	4	17	9	2	20	1	B	D	treatment	0	0	0	0	0
2022-03-15	4	17	10	3	20	1	B	D	treatment	0	0	0	0	0
2022-03-15	4	17	11	4	20	1	B	D	treatment	0	0	0	0	0
2022-03-15	4	17	12	5	20	1	B	D	treatment	0	0	0	0	0
2022-03-15	4	18	1	18	20	1	B	D	treatment	0	0	0	0	0
2022-03-15	4	18	2	19	20	1	B	D	treatment	0	0	0	0	0
2022-03-15	4	18	3	20	20	1	B	D	treatment	0	0	0	0	0
2022-03-15	4	18	4	21	20	1	B	D	treatment	0	0	0	0	0
2022-03-15	4	18	5	22	20	1	B	D	treatment	1	1	0	0	0
2022-03-15	4	18	6	23	20	1	B	D	treatment	0	0	0	0	0
2022-03-15	4	18	7	0	20	1	B	D	treatment	1	0	1	0	0
2022-03-15	4	18	8	1	20	1	B	D	treatment	0	0	0	0	0
2022-03-15	4	18	9	2	20	1	B	D	treatment	0	0	0	0	0
2022-03-15	4	18	10	3	20	1	B	D	treatment	0	0	0	0	0
2022-03-15	4	18	11	4	20	1	B	D	treatment	0	0	0	0	0
2022-03-15	4	18	12	5	20	1	B	D	treatment	0	0	0	0	0
2022-03-15	4	19	1	18	20	1	B	D	treatment	0	0	0	0	0
2022-03-15	4	19	2	19	20	1	B	D	treatment	0	0	0	0	0
2022-03-15	4	19	3	20	20	1	B	D	treatment	0	0	0	0	0
2022-03-15	4	19	4	21	20	1	B	D	treatment	2	0	0	0	0
2022-03-15	4	19	5	22	20	1	B	D	treatment	1	0	0	0	0
2022-03-15	4	19	6	23	20	1	B	D	treatment	0	0	0	0	0
2022-03-15	4	19	7	0	20	1	B	D	treatment	2	0	0	0	0
2022-03-15	4	19	8	1	20	1	B	D	treatment	1	0	0	0	0
2022-03-15	4	19	9	2	20	1	B	D	treatment	0	0	0	0	0
2022-03-15	4	19	10	3	20	1	B	D	treatment	1	0	0	0	0
2022-03-15	4	19	11	4	20	1	B	D	treatment	0	0	0	0	0
2022-03-15	4	19	12	5	20	1	B	D	treatment	0	0	0	0	0
2022-03-15	4	20	1	18	20	1	B	D	treatment	0	0	0	0	0
2022-03-15	4	20	2	19	20	1	B	D	treatment	0	0	0	0	0
2022-03-15	4	20	3	20	20	1	B	D	treatment	0	0	0	0	0
2022-03-15	4	20	4	21	20	1	B	D	treatment	0	0	0	0	0
2022-03-15	4	20	5	22	20	1	B	D	treatment	0	0	0	0	0
2022-03-15	4	20	6	23	20	1	B	D	treatment	0	0	0	0	0
2022-03-15	4	20	7	0	20	1	B	D	treatment	0	0	0	0	0
2022-03-15	4	20	8	1	20	1	B	D	treatment	0	0	0	0	0
2022-03-15	4	20	9	2	20	1	B	D	treatment	0	0	0	0	0
2022-03-15	4	20	10	3	20	1	B	D	treatment	0	0	0	0	0
2022-03-15	4	20	11	4	20	1	B	D	treatment	0	0	0	0	0
2022-03-15	4	20	12	5	20	1	B	D	treatment	0	0	0	0	0
2022-03-16	3	21	1	18	13	1	B	E	treatment	0	0	0	0	0
2022-03-16	3	21	2	19	13	1	B	E	treatment	0	0	0	0	0
2022-03-16	3	21	3	20	13	1	B	E	treatment	0	0	0	0	0
2022-03-16	3	21	4	21	13	1	B	E	treatment	0	0	0	0	0
2022-03-16	3	21	5	22	13	1	B	E	treatment	0	0	0	0	0
2022-03-16	3	21	6	23	13	1	B	E	treatment	0	0	0	0	0
2022-03-16	3	21	7	0	13	1	B	E	treatment	0	0	0	0	0
2022-03-16	3	21	8	1	13	1	B	E	treatment	1	1	0	0	0
2022-03-16	3	21	9	2	13	1	B	E	treatment	0	0	0	0	0
2022-03-16	3	21	10	3	13	1	B	E	treatment	1	0	0	0	0
2022-03-16	3	21	11	4	13	1	B	E	treatment	1	1	1	0	0
2022-03-16	3	21	12	5	13	1	B	E	treatment	0	0	2	0	0
2022-03-16	3	22	1	18	13	1	B	E	treatment	0	0	0	0	0
2022-03-16	3	22	2	19	13	1	B	E	treatment	0	0	0	0	0
2022-03-16	3	22	3	20	13	1	B	E	treatment	1	0	0	0	0
2022-03-16	3	22	4	21	13	1	B	E	treatment	0	0	0	0	0
2022-03-16	3	22	5	22	13	1	B	E	treatment	0	0	0	0	0
2022-03-16	3	22	6	23	13	1	B	E	treatment	0	0	0	0	0
2022-03-16	3	22	7	0	13	1	B	E	treatment	1	1	0	0	0
2022-03-16	3	22	8	1	13	1	B	E	treatment	1	1	0	0	0
2022-03-16	3	22	9	2	13	1	B	E	treatment	0	0	0	0	0
2022-03-16	3	22	10	3	13	1	B	E	treatment	0	0	0	0	0
2022-03-16	3	22	11	4	13	1	B	E	treatment	0	0	0	0	0
2022-03-16	3	22	12	5	13	1	B	E	treatment	0	0	0	0	0
2022-03-16	3	23	1	18	13	1	B	E	treatment	0	0	0	0	0
2022-03-16	3	23	2	19	13	1	B	E	treatment	0	0	0	0	0
2022-03-16	3	23	3	20	13	1	B	E	treatment	0	0	0	0	0
2022-03-16	3	23	4	21	13	1	B	E	treatment	0	0	0	0	0
2022-03-16	3	23	5	22	13	1	B	E	treatment	0	0	0	0	0
2022-03-16	3	23	6	23	13	1	B	E	treatment	0	0	0	0	0
2022-03-16	3	23	7	0	13	1	B	E	treatment	0	0	0	0	0
2022-03-16	3	23	8	1	13	1	B	E	treatment	0	0	0	0	0
2022-03-16	3	23	9	2	13	1	B	E	treatment	0	0	0	0	0
2022-03-16	3	23	10	3	13	1	B	E	treatment	0	0	0	0	0
2022-03-16	3	23	11	4	13	1	B	E	treatment	0	0	0	0	0
2022-03-16	3	23	12	5	13	1	B	E	treatment	0	0	0	0	0
2022-03-16	3	24	1	18	13	1	B	E	treatment	0	0	0	0	0
2022-03-16	3	24	2	19	13	1	B	E	treatment	0	0	0	0	0
2022-03-16	3	24	3	20	13	1	B	E	treatment	0	0	0	0	0
2022-03-16	3	24	4	21	13	1	B	E	treatment	0	0	0	0	0
2022-03-16	3	24	5	22	13	1	B	E	treatment	0	0	0	0	0
2022-03-16	3	24	6	23	13	1	B	E	treatment	0	0	0	0	0
2022-03-16	3	24	7	0	13	1	B	E	treatment	0	0	2	0	0
2022-03-16	3	24	8	1	13	1	B	E	treatment	0	0	0	0	0
2022-03-16	3	24	9	2	13	1	B	E	treatment	0	0	0	0	0
2022-03-16	3	24	10	3	13	1	B	E	treatment	0	0	0	0	0
2022-03-16	3	24	11	4	13	1	B	E	treatment	0	0	0	0	0
2022-03-16	3	24	12	5	13	1	B	E	treatment	0	0	0	0	0
2022-03-16	3	25	1	18	13	1	B	E	treatment	0	0	0	0	0
2022-03-16	3	25	2	19	13	1	B	E	treatment	0	0	1	0	0
2022-03-16	3	25	3	20	13	1	B	E	treatment	1	0	0	0	0
2022-03-16	3	25	4	21	13	1	B	E	treatment	0	0	0	0	0
2022-03-16	3	25	5	22	13	1	B	E	treatment	0	0	0	0	0
2022-03-16	3	25	6	23	13	1	B	E	treatment	0	0	0	0	0
2022-03-16	3	25	7	0	13	1	B	E	treatment	0	0	0	0	0
2022-03-16	3	25	8	1	13	1	B	E	treatment	0	0	0	0	0
2022-03-16	3	25	9	2	13	1	B	E	treatment	0	0	0	0	0
2022-03-16	3	25	10	3	13	1	B	E	treatment	1	0	0	0	0
2022-03-16	3	25	11	4	13	1	B	E	treatment	0	0	0	0	0
2022-03-16	3	25	12	5	13	1	B	E	treatment	0	0	0	0	0
2022-03-16	3	26	1	18	13	1	B	F	control	0	0	0	0	0
2022-03-16	3	26	2	19	13	1	B	F	control	0	0	0	0	0
2022-03-16	3	26	3	20	13	1	B	F	control	0	0	0	0	0
2022-03-16	3	26	4	21	13	1	B	F	control	0	0	0	0	0
2022-03-16	3	26	5	22	13	1	B	F	control	0	0	0	0	0
2022-03-16	3	26	6	23	13	1	B	F	control	0	0	0	0	0
2022-03-16	3	26	7	0	13	1	B	F	control	0	0	0	0	0
2022-03-16	3	26	8	1	13	1	B	F	control	2	1	1	0	0
2022-03-16	3	26	9	2	13	1	B	F	control	0	0	0	0	0
2022-03-16	3	26	10	3	13	1	B	F	control	3	1	0	0	0
2022-03-16	3	26	11	4	13	1	B	F	control	0	0	0	0	0
2022-03-16	3	26	12	5	13	1	B	F	control	0	0	0	0	0
2022-03-16	3	27	1	18	13	1	B	F	control	0	0	0	0	0
2022-03-16	3	27	2	19	13	1	B	F	control	0	0	0	0	0
2022-03-16	3	27	3	20	13	1	B	F	control	0	0	0	0	0
2022-03-16	3	27	4	21	13	1	B	F	control	0	0	0	0	0
2022-03-16	3	27	5	22	13	1	B	F	control	1	0	0	0	0
2022-03-16	3	27	6	23	13	1	B	F	control	2	0	0	0	0
2022-03-16	3	27	7	0	13	1	B	F	control	1	0	0	0	0
2022-03-16	3	27	8	1	13	1	B	F	control	0	0	0	0	0
2022-03-16	3	27	9	2	13	1	B	F	control	0	0	0	0	0
2022-03-16	3	27	10	3	13	1	B	F	control	3	3	1	0	0
2022-03-16	3	27	11	4	13	1	B	F	control	1	1	0	0	0
2022-03-16	3	27	12	5	13	1	B	F	control	0	0	0	0	0
2022-03-16	3	28	1	18	13	1	B	F	control	0	0	0	0	0
2022-03-16	3	28	2	19	13	1	B	F	control	0	0	0	0	0
2022-03-16	3	28	3	20	13	1	B	F	control	0	0	0	0	0
2022-03-16	3	28	4	21	13	1	B	F	control	0	0	0	0	0
2022-03-16	3	28	5	22	13	1	B	F	control	0	0	0	0	0
2022-03-16	3	28	6	23	13	1	B	F	control	1	0	0	0	0
2022-03-16	3	28	7	0	13	1	B	F	control	0	0	0	0	0
2022-03-16	3	28	8	1	13	1	B	F	control	0	0	1	0	0
2022-03-16	3	28	9	2	13	1	B	F	control	0	0	0	0	0
2022-03-16	3	28	10	3	13	1	B	F	control	0	0	0	0	0
2022-03-16	3	28	11	4	13	1	B	F	control	2	0	0	0	0
2022-03-16	3	28	12	5	13	1	B	F	control	0	0	0	0	0
2022-03-16	3	29	1	18	13	1	B	F	control	0	0	1	0	0
2022-03-16	3	29	2	19	13	1	B	F	control	0	0	0	0	0
2022-03-16	3	29	3	20	13	1	B	F	control	0	0	1	0	0
2022-03-16	3	29	4	21	13	1	B	F	control	0	0	0	0	0
2022-03-16	3	29	5	22	13	1	B	F	control	2	0	1	0	0
2022-03-16	3	29	6	23	13	1	B	F	control	1	0	1	0	0
2022-03-16	3	29	7	0	13	1	B	F	control	1	0	1	0	0
2022-03-16	3	29	8	1	13	1	B	F	control	1	0	0	0	0
2022-03-16	3	29	9	2	13	1	B	F	control	2	2	0	0	0
2022-03-16	3	29	10	3	13	1	B	F	control	0	0	1	0	0
2022-03-16	3	29	11	4	13	1	B	F	control	0	0	0	0	0
2022-03-16	3	29	12	5	13	1	B	F	control	0	0	0	0	0
2022-03-16	3	30	1	18	13	1	B	F	control	0	0	0	0	0
2022-03-16	3	30	2	19	13	1	B	F	control	0	0	0	0	0
2022-03-16	3	30	3	20	13	1	B	F	control	0	0	0	0	0
2022-03-16	3	30	4	21	13	1	B	F	control	0	0	0	0	0
2022-03-16	3	30	5	22	13	1	B	F	control	0	0	0	0	0
2022-03-16	3	30	6	23	13	1	B	F	control	0	0	0	0	0
2022-03-16	3	30	7	0	13	1	B	F	control	0	0	0	0	0
2022-03-16	3	30	8	1	13	1	B	F	control	0	0	0	0	0
2022-03-16	3	30	9	2	13	1	B	F	control	1	0	0	0	0
2022-03-16	3	30	10	3	13	1	B	F	control	0	0	0	0	0
2022-03-16	3	30	11	4	13	1	B	F	control	1	0	0	0	0
2022-03-16	3	30	12	5	13	1	B	F	control	1	0	0	0	0
2022-03-17	3	31	1	18	8	1	B	G	control	0	0	0	0	0
2022-03-17	3	31	2	19	8	1	B	G	control	0	0	0	0	0
2022-03-17	3	31	3	20	8	1	B	G	control	0	0	0	0	0
2022-03-17	3	31	4	21	8	1	B	G	control	0	0	0	0	0
2022-03-17	3	31	5	22	8	1	B	G	control	0	0	0	0	0
2022-03-17	3	31	6	23	8	1	B	G	control	0	0	0	0	0
2022-03-17	3	31	7	0	8	1	B	G	control	0	0	0	0	0
2022-03-17	3	31	8	1	8	1	B	G	control	0	0	0	0	0
2022-03-17	3	31	9	2	8	1	B	G	control	1	1	0	0	0
2022-03-17	3	31	10	3	8	1	B	G	control	0	0	2	0	0
2022-03-17	3	31	11	4	8	1	B	G	control	0	0	0	0	0
2022-03-17	3	31	12	5	8	1	B	G	control	0	0	0	0	0
2022-03-17	3	32	1	18	8	1	B	G	control	0	0	0	0	0
2022-03-17	3	32	2	19	8	1	B	G	control	0	0	0	0	0
2022-03-17	3	32	3	20	8	1	B	G	control	0	0	0	0	0
2022-03-17	3	32	4	21	8	1	B	G	control	0	0	0	0	0
2022-03-17	3	32	5	22	8	1	B	G	control	0	0	0	0	0
2022-03-17	3	32	6	23	8	1	B	G	control	0	0	0	0	0
2022-03-17	3	32	7	0	8	1	B	G	control	0	0	0	0	0
2022-03-17	3	32	8	1	8	1	B	G	control	0	0	0	0	0
2022-03-17	3	32	9	2	8	1	B	G	control	1	1	0	0	0
2022-03-17	3	32	10	3	8	1	B	G	control	1	0	2	0	0
2022-03-17	3	32	11	4	8	1	B	G	control	0	0	0	0	0
2022-03-17	3	32	12	5	8	1	B	G	control	0	0	0	0	0
2022-03-17	3	33	1	18	8	1	B	G	control	0	0	0	0	0
2022-03-17	3	33	2	19	8	1	B	G	control	0	0	0	0	0
2022-03-17	3	33	3	20	8	1	B	G	control	0	0	0	0	0
2022-03-17	3	33	4	21	8	1	B	G	control	0	0	0	0	0
2022-03-17	3	33	5	22	8	1	B	G	control	0	0	0	0	0
2022-03-17	3	33	6	23	8	1	B	G	control	0	0	0	0	0
2022-03-17	3	33	7	0	8	1	B	G	control	0	0	0	0	0
2022-03-17	3	33	8	1	8	1	B	G	control	1	1	1	0	0
2022-03-17	3	33	9	2	8	1	B	G	control	0	0	1	0	0
2022-03-17	3	33	10	3	8	1	B	G	control	1	1	0	0	0
2022-03-17	3	33	11	4	8	1	B	G	control	2	1	0	0	0
2022-03-17	3	33	12	5	8	1	B	G	control	1	1	0	0	0
2022-03-17	3	34	1	18	8	1	B	G	control	0	0	0	0	0
2022-03-17	3	34	2	19	8	1	B	G	control	0	0	0	0	0
2022-03-17	3	34	3	20	8	1	B	G	control	0	0	0	0	0
2022-03-17	3	34	4	21	8	1	B	G	control	0	0	0	0	0
2022-03-17	3	34	5	22	8	1	B	G	control	0	0	0	0	0
2022-03-17	3	34	6	23	8	1	B	G	control	0	0	0	0	0
2022-03-17	3	34	7	0	8	1	B	G	control	0	0	0	0	0
2022-03-17	3	34	8	1	8	1	B	G	control	0	0	0	0	0
2022-03-17	3	34	9	2	8	1	B	G	control	0	0	0	0	0
2022-03-17	3	34	10	3	8	1	B	G	control	0	0	0	0	0
2022-03-17	3	34	11	4	8	1	B	G	control	1	0	0	0	0
2022-03-17	3	34	12	5	8	1	B	G	control	1	1	0	0	0
2022-03-17	3	35	1	18	8	1	B	G	control	0	0	0	0	0
2022-03-17	3	35	2	19	8	1	B	G	control	0	0	0	0	0
2022-03-17	3	35	3	20	8	1	B	G	control	1	0	0	0	0
2022-03-17	3	35	4	21	8	1	B	G	control	0	0	0	0	0
2022-03-17	3	35	5	22	8	1	B	G	control	0	0	0	0	0
2022-03-17	3	35	6	23	8	1	B	G	control	0	0	0	0	0
2022-03-17	3	35	7	0	8	1	B	G	control	2	0	0	0	0
2022-03-17	3	35	8	1	8	1	B	G	control	0	0	0	0	0
2022-03-17	3	35	9	2	8	1	B	G	control	2	2	0	0	0
2022-03-17	3	35	10	3	8	1	B	G	control	1	0	0	0	0
2022-03-17	3	35	11	4	8	1	B	G	control	2	1	0	0	0
2022-03-17	3	35	12	5	8	1	B	G	control	1	0	0	0	0
2022-03-17	3	36	1	18	8	1	B	H	treatment	0	0	0	0	0
2022-03-17	3	36	2	19	8	1	B	H	treatment	0	0	0	0	0
2022-03-17	3	36	3	20	8	1	B	H	treatment	0	0	0	0	0
2022-03-17	3	36	4	21	8	1	B	H	treatment	0	0	0	0	0
2022-03-17	3	36	5	22	8	1	B	H	treatment	0	0	0	0	0
2022-03-17	3	36	6	23	8	1	B	H	treatment	0	0	0	0	0
2022-03-17	3	36	7	0	8	1	B	H	treatment	0	0	1	0	0
2022-03-17	3	36	8	1	8	1	B	H	treatment	1	0	0	0	0
2022-03-17	3	36	9	2	8	1	B	H	treatment	3	3	0	0	0
2022-03-17	3	36	10	3	8	1	B	H	treatment	1	0	0	0	0
2022-03-17	3	36	11	4	8	1	B	H	treatment	0	0	0	0	0
2022-03-17	3	36	12	5	8	1	B	H	treatment	0	0	0	0	0
2022-03-17	3	37	1	18	8	1	B	H	treatment	0	0	0	0	0
2022-03-17	3	37	2	19	8	1	B	H	treatment	0	0	0	0	0
2022-03-17	3	37	3	20	8	1	B	H	treatment	1	1	0	0	0
2022-03-17	3	37	4	21	8	1	B	H	treatment	0	0	0	0	0
2022-03-17	3	37	5	22	8	1	B	H	treatment	0	0	0	0	0
2022-03-17	3	37	6	23	8	1	B	H	treatment	0	0	0	0	0
2022-03-17	3	37	7	0	8	1	B	H	treatment	0	0	0	0	0
2022-03-17	3	37	8	1	8	1	B	H	treatment	0	0	1	0	0
2022-03-17	3	37	9	2	8	1	B	H	treatment	2	0	0	0	0
2022-03-17	3	37	10	3	8	1	B	H	treatment	2	1	1	0	0
2022-03-17	3	37	11	4	8	1	B	H	treatment	0	0	0	0	0
2022-03-17	3	37	12	5	8	1	B	H	treatment	0	0	0	0	0
2022-03-17	3	38	1	18	8	1	B	H	treatment	0	0	0	0	0
2022-03-17	3	38	2	19	8	1	B	H	treatment	0	0	0	0	0
2022-03-17	3	38	3	20	8	1	B	H	treatment	0	0	0	0	0
2022-03-17	3	38	4	21	8	1	B	H	treatment	0	0	0	0	0
2022-03-17	3	38	5	22	8	1	B	H	treatment	0	0	0	0	0
2022-03-17	3	38	6	23	8	1	B	H	treatment	0	0	0	0	0
2022-03-17	3	38	7	0	8	1	B	H	treatment	0	0	0	0	0
2022-03-17	3	38	8	1	8	1	B	H	treatment	0	0	0	0	0
2022-03-17	3	38	9	2	8	1	B	H	treatment	1	0	0	0	0
2022-03-17	3	38	10	3	8	1	B	H	treatment	0	0	0	0	0
2022-03-17	3	38	11	4	8	1	B	H	treatment	1	1	0	0	0
2022-03-17	3	38	12	5	8	1	B	H	treatment	0	0	0	0	0
2022-03-17	3	39	1	18	8	1	B	H	treatment	0	0	0	0	0
2022-03-17	3	39	2	19	8	1	B	H	treatment	0	0	0	0	0
2022-03-17	3	39	3	20	8	1	B	H	treatment	0	0	0	0	0
2022-03-17	3	39	4	21	8	1	B	H	treatment	0	0	0	0	0
2022-03-17	3	39	5	22	8	1	B	H	treatment	0	0	0	0	0
2022-03-17	3	39	6	23	8	1	B	H	treatment	0	0	0	0	0
2022-03-17	3	39	7	0	8	1	B	H	treatment	0	0	0	0	0
2022-03-17	3	39	8	1	8	1	B	H	treatment	0	0	0	0	0
2022-03-17	3	39	9	2	8	1	B	H	treatment	0	0	2	0	0
2022-03-17	3	39	10	3	8	1	B	H	treatment	0	0	0	0	0
2022-03-17	3	39	11	4	8	1	B	H	treatment	0	0	0	0	0
2022-03-17	3	39	12	5	8	1	B	H	treatment	0	0	0	0	0
2022-03-17	3	40	1	18	8	1	B	H	treatment	0	0	0	0	0
2022-03-17	3	40	2	19	8	1	B	H	treatment	0	0	0	0	0
2022-03-17	3	40	3	20	8	1	B	H	treatment	0	0	0	0	0
2022-03-17	3	40	4	21	8	1	B	H	treatment	0	0	0	0	0
2022-03-17	3	40	5	22	8	1	B	H	treatment	0	0	0	0	0
2022-03-17	3	40	6	23	8	1	B	H	treatment	0	0	0	0	0
2022-03-17	3	40	7	0	8	1	B	H	treatment	0	0	0	0	0
2022-03-17	3	40	8	1	8	1	B	H	treatment	0	0	0	0	0
2022-03-17	3	40	9	2	8	1	B	H	treatment	6	3	0	0	0
2022-03-17	3	40	10	3	8	1	B	H	treatment	0	0	0	0	0
2022-03-17	3	40	11	4	8	1	B	H	treatment	0	0	0	0	0
2022-03-17	3	40	12	5	8	1	B	H	treatment	0	0	0	0	0
2022-03-17	3	41	1	18	8	1	B	G	control	0	0	0	0	0
2022-03-17	3	41	2	19	8	1	B	G	control	0	0	0	0	0
2022-03-17	3	41	3	20	8	1	B	G	control	0	0	0	0	0
2022-03-17	3	41	4	21	8	1	B	G	control	0	0	0	0	0
2022-03-17	3	41	5	22	8	1	B	G	control	0	0	1	0	0
2022-03-17	3	41	6	23	8	1	B	G	control	0	0	0	0	0
2022-03-17	3	41	7	0	8	1	B	G	control	1	0	1	0	0
2022-03-17	3	41	8	1	8	1	B	G	control	0	0	0	0	0
2022-03-17	3	41	9	2	8	1	B	G	control	3	2	1	0	0
2022-03-17	3	41	10	3	8	1	B	G	control	1	0	0	0	0
2022-03-17	3	41	11	4	8	1	B	G	control	5	2	2	0	0
2022-03-17	3	41	12	5	8	1	B	G	control	1	1	0	0	0
2022-03-21	4	1	1	18	28	1	A	A	treatment	0	0	0	0	0
2022-03-21	4	1	2	19	28	1	A	A	treatment	0	0	0	0	0
2022-03-21	4	1	3	20	28	1	A	A	treatment	0	0	1	0	3
2022-03-21	4	1	4	21	28	1	A	A	treatment	0	0	2	0	2
2022-03-21	4	1	5	22	28	1	A	A	treatment	0	0	1	0	2
2022-03-21	4	1	6	23	28	1	A	A	treatment	0	0	2	0	3
2022-03-21	4	1	7	0	28	1	A	A	treatment	0	0	2	0	2
2022-03-21	4	1	8	1	28	1	A	A	treatment	0	0	0	0	1
2022-03-21	4	1	9	2	28	1	A	A	treatment	0	0	1	0	1
2022-03-21	4	1	10	3	28	1	A	A	treatment	0	0	0	0	0
2022-03-21	4	1	11	4	28	1	A	A	treatment	0	0	0	0	0
2022-03-21	4	1	12	5	28	1	A	A	treatment	0	0	0	0	0
2022-03-21	4	2	1	18	28	1	A	A	treatment	0	0	0	0	0
2022-03-21	4	2	2	19	28	1	A	A	treatment	0	0	0	0	0
2022-03-21	4	2	3	20	28	1	A	A	treatment	0	0	0	0	0
2022-03-21	4	2	4	21	28	1	A	A	treatment	0	0	0	0	0
2022-03-21	4	2	5	22	28	1	A	A	treatment	1	1	0	0	0
2022-03-21	4	2	6	23	28	1	A	A	treatment	1	0	0	0	0
2022-03-21	4	2	7	0	28	1	A	A	treatment	1	1	0	0	0
2022-03-21	4	2	8	1	28	1	A	A	treatment	0	0	2	0	0
2022-03-21	4	2	9	2	28	1	A	A	treatment	0	0	2	0	0
2022-03-21	4	2	10	3	28	1	A	A	treatment	0	0	0	0	0
2022-03-21	4	2	11	4	28	1	A	A	treatment	0	0	0	0	0
2022-03-21	4	2	12	5	28	1	A	A	treatment	1	1	0	0	0
2022-03-21	4	3	1	18	28	1	A	B	control	0	0	1	0	0
2022-03-21	4	3	2	19	28	1	A	B	control	0	0	5	0	0
2022-03-21	4	3	3	20	28	1	A	B	control	0	0	9	0	0
2022-03-21	4	3	4	21	28	1	A	B	control	0	0	6	0	0
2022-03-21	4	3	5	22	28	1	A	B	control	0	0	3	0	0
2022-03-21	4	3	6	23	28	1	A	B	control	0	0	3	0	0
2022-03-21	4	3	7	0	28	1	A	B	control	0	0	0	0	0
2022-03-21	4	3	8	1	28	1	A	B	control	0	0	0	0	0
2022-03-21	4	3	9	2	28	1	A	B	control	0	0	3	0	0
2022-03-21	4	3	10	3	28	1	A	B	control	0	0	11	0	0
2022-03-21	4	3	11	4	28	1	A	B	control	0	0	1	0	0
2022-03-21	4	3	12	5	28	1	A	B	control	0	0	0	0	0
2022-03-21	4	4	1	18	28	1	A	A	treatment	0	0	0	0	0
2022-03-21	4	4	2	19	28	1	A	A	treatment	0	0	0	0	0
2022-03-21	4	4	3	20	28	1	A	A	treatment	0	0	0	0	0
2022-03-21	4	4	4	21	28	1	A	A	treatment	0	0	0	0	0
2022-03-21	4	4	5	22	28	1	A	A	treatment	0	0	0	0	0
2022-03-21	4	4	6	23	28	1	A	A	treatment	0	0	0	0	0
2022-03-21	4	4	7	0	28	1	A	A	treatment	0	0	0	0	0
2022-03-21	4	4	8	1	28	1	A	A	treatment	0	0	0	0	0
2022-03-21	4	4	9	2	28	1	A	A	treatment	0	0	0	0	0
2022-03-21	4	4	10	3	28	1	A	A	treatment	0	0	0	0	0
2022-03-21	4	4	11	4	28	1	A	A	treatment	0	0	0	0	0
2022-03-21	4	4	12	5	28	1	A	A	treatment	0	0	0	0	0
2022-03-21	4	5	1	18	28	1	A	A	treatment	0	0	0	0	0
2022-03-21	4	5	2	19	28	1	A	A	treatment	0	0	0	0	0
2022-03-21	4	5	3	20	28	1	A	A	treatment	0	0	0	0	0
2022-03-21	4	5	4	21	28	1	A	A	treatment	0	0	0	0	0
2022-03-21	4	5	5	22	28	1	A	A	treatment	0	0	0	0	0
2022-03-21	4	5	6	23	28	1	A	A	treatment	0	0	0	0	0
2022-03-21	4	5	7	0	28	1	A	A	treatment	0	0	0	0	0
2022-03-21	4	5	8	1	28	1	A	A	treatment	0	0	0	0	1
2022-03-21	4	5	9	2	28	1	A	A	treatment	0	0	0	0	0
2022-03-21	4	5	10	3	28	1	A	A	treatment	0	0	0	0	0
2022-03-21	4	5	11	4	28	1	A	A	treatment	0	0	0	0	0
2022-03-21	4	5	12	5	28	1	A	A	treatment	0	0	0	0	0
2022-03-21	4	7	1	18	28	1	A	A	treatment	0	0	0	0	0
2022-03-21	4	7	2	19	28	1	A	A	treatment	0	0	0	0	0
2022-03-21	4	7	3	20	28	1	A	A	treatment	0	0	0	0	0
2022-03-21	4	7	4	21	28	1	A	A	treatment	0	0	0	0	0
2022-03-21	4	7	5	22	28	1	A	A	treatment	0	0	0	0	0
2022-03-21	4	7	6	23	28	1	A	A	treatment	0	0	0	0	0
2022-03-21	4	7	7	0	28	1	A	A	treatment	0	0	0	0	0
2022-03-21	4	7	8	1	28	1	A	A	treatment	0	0	0	0	0
2022-03-21	4	7	9	2	28	1	A	A	treatment	0	0	0	0	0
2022-03-21	4	7	10	3	28	1	A	A	treatment	0	0	0	0	0
2022-03-21	4	7	11	4	28	1	A	A	treatment	0	0	0	0	0
2022-03-21	4	7	12	5	28	1	A	A	treatment	0	0	0	0	0
2022-03-21	4	8	1	18	28	1	A	B	control	0	0	0	0	0
2022-03-21	4	8	2	19	28	1	A	B	control	0	0	0	0	0
2022-03-21	4	8	3	20	28	1	A	B	control	0	0	2	0	0
2022-03-21	4	8	4	21	28	1	A	B	control	0	0	0	0	0
2022-03-21	4	8	5	22	28	1	A	B	control	0	0	0	0	0
2022-03-21	4	8	6	23	28	1	A	B	control	0	0	6	0	0
2022-03-21	4	8	7	0	28	1	A	B	control	0	0	10	0	0
2022-03-21	4	8	8	1	28	1	A	B	control	0	0	13	0	0
2022-03-21	4	8	9	2	28	1	A	B	control	0	0	4	0	0
2022-03-21	4	8	10	3	28	1	A	B	control	0	0	7	0	0
2022-03-21	4	8	11	4	28	1	A	B	control	0	0	4	0	0
2022-03-21	4	8	12	5	28	1	A	B	control	0	0	0	0	0
2022-03-21	4	9	1	18	28	1	A	B	control	0	0	0	0	0
2022-03-21	4	9	2	19	28	1	A	B	control	1	0	0	0	0
2022-03-21	4	9	3	20	28	1	A	B	control	0	0	0	0	0
2022-03-21	4	9	4	21	28	1	A	B	control	0	0	0	0	0
2022-03-21	4	9	5	22	28	1	A	B	control	0	0	0	0	0
2022-03-21	4	9	6	23	28	1	A	B	control	0	0	0	0	0
2022-03-21	4	9	7	0	28	1	A	B	control	0	0	0	0	0
2022-03-21	4	9	8	1	28	1	A	B	control	0	0	0	0	0
2022-03-21	4	9	9	2	28	1	A	B	control	0	0	0	0	0
2022-03-21	4	9	10	3	28	1	A	B	control	0	0	0	0	0
2022-03-21	4	9	11	4	28	1	A	B	control	0	0	0	0	0
2022-03-21	4	9	12	5	28	1	A	B	control	0	0	0	0	0
2022-03-21	4	10	1	18	28	1	A	B	control	0	0	0	0	0
2022-03-21	4	10	2	19	28	1	A	B	control	0	0	0	0	0
2022-03-21	4	10	3	20	28	1	A	B	control	0	0	0	0	0
2022-03-21	4	10	4	21	28	1	A	B	control	3	0	0	0	0
2022-03-21	4	10	5	22	28	1	A	B	control	0	0	0	0	0
2022-03-21	4	10	6	23	28	1	A	B	control	0	0	0	0	0
2022-03-21	4	10	7	0	28	1	A	B	control	0	0	0	0	0
2022-03-21	4	10	8	1	28	1	A	B	control	0	0	0	0	0
2022-03-21	4	10	9	2	28	1	A	B	control	0	0	0	0	0
2022-03-21	4	10	10	3	28	1	A	B	control	0	0	0	0	0
2022-03-21	4	10	11	4	28	1	A	B	control	2	1	0	0	0
2022-03-21	4	10	12	5	28	1	A	B	control	0	0	0	0	0
2022-03-22	5	11	1	18	27	1	B	C	control	0	0	0	0	0
2022-03-22	5	11	2	19	27	1	B	C	control	0	0	0	0	0
2022-03-22	5	11	3	20	27	1	B	C	control	1	0	0	0	0
2022-03-22	5	11	4	21	27	1	B	C	control	0	0	0	0	0
2022-03-22	5	11	5	22	27	1	B	C	control	0	0	0	0	0
2022-03-22	5	11	6	23	27	1	B	C	control	0	0	0	0	0
2022-03-22	5	11	7	0	27	1	B	C	control	1	0	1	0	0
2022-03-22	5	11	8	1	27	1	B	C	control	1	0	1	0	0
2022-03-22	5	11	9	2	27	1	B	C	control	1	0	0	0	0
2022-03-22	5	11	10	3	27	1	B	C	control	0	0	0	0	0
2022-03-22	5	11	11	4	27	1	B	C	control	0	0	0	0	0
2022-03-22	5	11	12	5	27	1	B	C	control	0	0	0	0	0
2022-03-22	5	12	1	18	27	1	B	C	control	0	0	0	0	0
2022-03-22	5	12	2	19	27	1	B	C	control	0	0	0	0	0
2022-03-22	5	12	3	20	27	1	B	C	control	1	0	0	0	0
2022-03-22	5	12	4	21	27	1	B	C	control	2	0	0	0	0
2022-03-22	5	12	5	22	27	1	B	C	control	0	0	0	0	0
2022-03-22	5	12	6	23	27	1	B	C	control	0	0	0	0	0
2022-03-22	5	12	7	0	27	1	B	C	control	2	0	0	0	0
2022-03-22	5	12	8	1	27	1	B	C	control	1	0	0	0	0
2022-03-22	5	12	9	2	27	1	B	C	control	2	1	0	0	0
2022-03-22	5	12	10	3	27	1	B	C	control	2	0	0	0	0
2022-03-22	5	12	11	4	27	1	B	C	control	2	0	0	0	0
2022-03-22	5	12	12	5	27	1	B	C	control	1	1	1	0	0
2022-03-22	5	13	1	18	27	1	B	C	control	0	0	0	0	0
2022-03-22	5	13	2	19	27	1	B	C	control	0	0	0	0	0
2022-03-22	5	13	3	20	27	1	B	C	control	0	0	0	0	0
2022-03-22	5	13	4	21	27	1	B	C	control	0	0	0	0	0
2022-03-22	5	13	5	22	27	1	B	C	control	1	0	0	0	0
2022-03-22	5	13	6	23	27	1	B	C	control	0	0	1	0	0
2022-03-22	5	13	7	0	27	1	B	C	control	0	0	0	0	0
2022-03-22	5	13	8	1	27	1	B	C	control	0	0	0	0	0
2022-03-22	5	13	9	2	27	1	B	C	control	0	0	0	0	0
2022-03-22	5	13	10	3	27	1	B	C	control	0	0	0	0	0
2022-03-22	5	13	11	4	27	1	B	C	control	0	0	1	0	0
2022-03-22	5	13	12	5	27	1	B	C	control	0	0	0	0	0
2022-03-22	5	14	1	18	27	1	B	C	control	0	0	0	0	0
2022-03-22	5	14	2	19	27	1	B	C	control	0	0	0	0	0
2022-03-22	5	14	3	20	27	1	B	C	control	0	0	0	0	0
2022-03-22	5	14	4	21	27	1	B	C	control	0	0	0	0	0
2022-03-22	5	14	5	22	27	1	B	C	control	1	0	0	0	0
2022-03-22	5	14	6	23	27	1	B	C	control	1	0	0	0	0
2022-03-22	5	14	7	0	27	1	B	C	control	0	0	0	0	0
2022-03-22	5	14	8	1	27	1	B	C	control	0	0	0	0	0
2022-03-22	5	14	9	2	27	1	B	C	control	0	0	0	0	0
2022-03-22	5	14	10	3	27	1	B	C	control	2	0	0	0	0
2022-03-22	5	14	11	4	27	1	B	C	control	1	1	0	0	0
2022-03-22	5	14	12	5	27	1	B	C	control	2	1	0	0	0
2022-03-22	5	15	1	18	27	1	B	C	control	0	0	0	0	0
2022-03-22	5	15	2	19	27	1	B	C	control	0	0	0	0	0
2022-03-22	5	15	3	20	27	1	B	C	control	0	0	0	0	0
2022-03-22	5	15	4	21	27	1	B	C	control	0	0	0	0	0
2022-03-22	5	15	5	22	27	1	B	C	control	0	0	0	0	0
2022-03-22	5	15	6	23	27	1	B	C	control	0	0	1	0	0
2022-03-22	5	15	7	0	27	1	B	C	control	1	0	0	0	0
2022-03-22	5	15	8	1	27	1	B	C	control	0	0	0	0	0
2022-03-22	5	15	9	2	27	1	B	C	control	0	0	0	0	0
2022-03-22	5	15	10	3	27	1	B	C	control	0	0	0	0	0
2022-03-22	5	15	11	4	27	1	B	C	control	0	0	0	0	0
2022-03-22	5	15	12	5	27	1	B	C	control	0	0	0	0	0
2022-03-22	5	16	1	18	27	1	B	D	treatment	0	0	0	0	0
2022-03-22	5	16	2	19	27	1	B	D	treatment	0	0	0	0	0
2022-03-22	5	16	3	20	27	1	B	D	treatment	0	0	0	0	0
2022-03-22	5	16	4	21	27	1	B	D	treatment	0	0	0	0	0
2022-03-22	5	16	5	22	27	1	B	D	treatment	0	0	0	0	0
2022-03-22	5	16	6	23	27	1	B	D	treatment	0	0	0	0	0
2022-03-22	5	16	7	0	27	1	B	D	treatment	0	0	0	0	0
2022-03-22	5	16	8	1	27	1	B	D	treatment	0	0	0	0	0
2022-03-22	5	16	9	2	27	1	B	D	treatment	0	0	0	0	0
2022-03-22	5	16	10	3	27	1	B	D	treatment	0	0	0	0	0
2022-03-22	5	16	11	4	27	1	B	D	treatment	0	0	0	0	0
2022-03-22	5	16	12	5	27	1	B	D	treatment	0	0	0	0	0
2022-03-22	5	17	1	18	27	1	B	D	treatment	0	0	1	0	0
2022-03-22	5	17	2	19	27	1	B	D	treatment	0	0	2	0	0
2022-03-22	5	17	3	20	27	1	B	D	treatment	0	0	0	0	0
2022-03-22	5	17	4	21	27	1	B	D	treatment	0	0	0	0	0
2022-03-22	5	17	5	22	27	1	B	D	treatment	0	0	0	0	0
2022-03-22	5	17	6	23	27	1	B	D	treatment	0	0	0	0	0
2022-03-22	5	17	7	0	27	1	B	D	treatment	0	0	0	0	0
2022-03-22	5	17	8	1	27	1	B	D	treatment	0	0	0	0	0
2022-03-22	5	17	9	2	27	1	B	D	treatment	0	0	0	0	0
2022-03-22	5	17	10	3	27	1	B	D	treatment	0	0	0	0	0
2022-03-22	5	17	11	4	27	1	B	D	treatment	0	0	0	0	0
2022-03-22	5	17	12	5	27	1	B	D	treatment	0	0	0	0	0
2022-03-22	5	18	1	18	27	1	B	D	treatment	0	0	0	0	0
2022-03-22	5	18	2	19	27	1	B	D	treatment	0	0	0	0	0
2022-03-22	5	18	3	20	27	1	B	D	treatment	0	0	0	0	0
2022-03-22	5	18	4	21	27	1	B	D	treatment	0	0	0	0	0
2022-03-22	5	18	5	22	27	1	B	D	treatment	0	0	0	0	0
2022-03-22	5	18	6	23	27	1	B	D	treatment	0	0	0	0	0
2022-03-22	5	18	7	0	27	1	B	D	treatment	0	0	0	0	0
2022-03-22	5	18	8	1	27	1	B	D	treatment	0	0	0	0	0
2022-03-22	5	18	9	2	27	1	B	D	treatment	0	0	0	0	0
2022-03-22	5	18	10	3	27	1	B	D	treatment	0	0	0	0	0
2022-03-22	5	18	11	4	27	1	B	D	treatment	0	0	0	0	0
2022-03-22	5	18	12	5	27	1	B	D	treatment	0	0	0	0	0
2022-03-22	5	19	1	18	27	1	B	D	treatment	0	0	0	0	0
2022-03-22	5	19	2	19	27	1	B	D	treatment	0	0	0	0	0
2022-03-22	5	19	3	20	27	1	B	D	treatment	0	0	0	0	0
2022-03-22	5	19	4	21	27	1	B	D	treatment	0	0	0	0	0
2022-03-22	5	19	5	22	27	1	B	D	treatment	0	0	0	0	0
2022-03-22	5	19	6	23	27	1	B	D	treatment	0	0	0	0	0
2022-03-22	5	19	7	0	27	1	B	D	treatment	0	0	0	0	0
2022-03-22	5	19	8	1	27	1	B	D	treatment	0	0	0	0	0
2022-03-22	5	19	9	2	27	1	B	D	treatment	0	0	0	0	0
2022-03-22	5	19	10	3	27	1	B	D	treatment	0	0	0	0	0
2022-03-22	5	19	11	4	27	1	B	D	treatment	0	0	0	0	0
2022-03-22	5	19	12	5	27	1	B	D	treatment	0	0	1	0	0
2022-03-22	5	20	1	18	27	1	B	D	treatment	0	0	0	0	0
2022-03-22	5	20	2	19	27	1	B	D	treatment	0	0	0	0	0
2022-03-22	5	20	3	20	27	1	B	D	treatment	0	0	0	0	0
2022-03-22	5	20	4	21	27	1	B	D	treatment	0	0	0	0	0
2022-03-22	5	20	5	22	27	1	B	D	treatment	0	0	2	0	0
2022-03-22	5	20	6	23	27	1	B	D	treatment	0	0	0	0	0
2022-03-22	5	20	7	0	27	1	B	D	treatment	1	0	0	0	0
2022-03-22	5	20	8	1	27	1	B	D	treatment	0	0	0	0	0
2022-03-22	5	20	9	2	27	1	B	D	treatment	0	0	0	0	0
2022-03-22	5	20	10	3	27	1	B	D	treatment	0	0	0	0	0
2022-03-22	5	20	11	4	27	1	B	D	treatment	0	0	0	0	0
2022-03-22	5	20	12	5	27	1	B	D	treatment	0	0	0	0	0
2022-03-23	4	21	1	18	20	1	B	E	treatment	0	0	0	0	0
2022-03-23	4	21	2	19	20	1	B	E	treatment	0	0	1	0	0
2022-03-23	4	21	3	20	20	1	B	E	treatment	1	0	0	0	0
2022-03-23	4	21	4	21	20	1	B	E	treatment	1	1	0	0	0
2022-03-23	4	21	5	22	20	1	B	E	treatment	0	0	0	0	0
2022-03-23	4	21	6	23	20	1	B	E	treatment	0	0	1	0	0
2022-03-23	4	21	7	0	20	1	B	E	treatment	0	0	4	0	0
2022-03-23	4	21	8	1	20	1	B	E	treatment	2	1	2	0	0
2022-03-23	4	21	9	2	20	1	B	E	treatment	0	0	2	0	0
2022-03-23	4	21	10	3	20	1	B	E	treatment	0	0	0	0	0
2022-03-23	4	21	11	4	20	1	B	E	treatment	0	0	0	0	0
2022-03-23	4	21	12	5	20	1	B	E	treatment	0	0	0	0	0
2022-03-23	4	22	1	18	20	1	B	E	treatment	0	0	0	0	0
2022-03-23	4	22	2	19	20	1	B	E	treatment	0	0	0	0	0
2022-03-23	4	22	3	20	20	1	B	E	treatment	0	0	0	0	0
2022-03-23	4	22	4	21	20	1	B	E	treatment	2	1	0	0	0
2022-03-23	4	22	5	22	20	1	B	E	treatment	0	0	0	0	0
2022-03-23	4	22	6	23	20	1	B	E	treatment	1	1	0	0	0
2022-03-23	4	22	7	0	20	1	B	E	treatment	3	0	0	0	0
2022-03-23	4	22	8	1	20	1	B	E	treatment	0	0	0	0	0
2022-03-23	4	22	9	2	20	1	B	E	treatment	0	0	0	0	0
2022-03-23	4	22	10	3	20	1	B	E	treatment	0	0	0	0	0
2022-03-23	4	22	11	4	20	1	B	E	treatment	0	0	0	0	0
2022-03-23	4	22	12	5	20	1	B	E	treatment	0	0	0	0	0
2022-03-23	4	23	1	18	20	1	B	E	treatment	0	0	0	0	0
2022-03-23	4	23	2	19	20	1	B	E	treatment	0	0	0	0	0
2022-03-23	4	23	3	20	20	1	B	E	treatment	0	0	0	0	0
2022-03-23	4	23	4	21	20	1	B	E	treatment	0	0	0	0	0
2022-03-23	4	23	5	22	20	1	B	E	treatment	0	0	0	0	0
2022-03-23	4	23	6	23	20	1	B	E	treatment	1	0	0	0	0
2022-03-23	4	23	7	0	20	1	B	E	treatment	0	0	0	0	0
2022-03-23	4	23	8	1	20	1	B	E	treatment	0	0	0	0	0
2022-03-23	4	23	9	2	20	1	B	E	treatment	0	0	0	0	0
2022-03-23	4	23	10	3	20	1	B	E	treatment	0	0	0	0	0
2022-03-23	4	23	11	4	20	1	B	E	treatment	0	0	0	0	0
2022-03-23	4	23	12	5	20	1	B	E	treatment	0	0	0	0	0
2022-03-23	4	24	1	18	20	1	B	E	treatment	0	0	0	0	0
2022-03-23	4	24	2	19	20	1	B	E	treatment	1	0	1	0	0
2022-03-23	4	24	3	20	20	1	B	E	treatment	1	0	1	0	0
2022-03-23	4	24	4	21	20	1	B	E	treatment	0	0	1	0	0
2022-03-23	4	24	5	22	20	1	B	E	treatment	0	0	1	0	0
2022-03-23	4	24	6	23	20	1	B	E	treatment	0	0	0	0	0
2022-03-23	4	24	7	0	20	1	B	E	treatment	2	0	5	1	0
2022-03-23	4	24	8	1	20	1	B	E	treatment	0	0	3	0	0
2022-03-23	4	24	9	2	20	1	B	E	treatment	0	0	1	0	0
2022-03-23	4	24	10	3	20	1	B	E	treatment	0	0	1	0	0
2022-03-23	4	24	11	4	20	1	B	E	treatment	0	0	1	0	0
2022-03-23	4	24	12	5	20	1	B	E	treatment	0	0	1	0	0
2022-03-23	4	25	1	18	20	1	B	E	treatment	0	0	0	0	0
2022-03-23	4	25	2	19	20	1	B	E	treatment	0	0	0	0	0
2022-03-23	4	25	3	20	20	1	B	E	treatment	0	0	0	0	0
2022-03-23	4	25	4	21	20	1	B	E	treatment	0	0	0	0	0
2022-03-23	4	25	5	22	20	1	B	E	treatment	3	0	0	0	0
2022-03-23	4	25	6	23	20	1	B	E	treatment	1	0	1	0	0
2022-03-23	4	25	7	0	20	1	B	E	treatment	1	1	2	0	0
2022-03-23	4	25	8	1	20	1	B	E	treatment	0	0	1	0	0
2022-03-23	4	25	9	2	20	1	B	E	treatment	1	1	1	0	0
2022-03-23	4	25	10	3	20	1	B	E	treatment	1	0	0	0	0
2022-03-23	4	25	11	4	20	1	B	E	treatment	0	0	0	0	0
2022-03-23	4	25	12	5	20	1	B	E	treatment	0	0	0	0	0
2022-03-23	4	26	1	18	20	1	B	F	control	0	0	0	0	0
2022-03-23	4	26	2	19	20	1	B	F	control	0	0	0	0	0
2022-03-23	4	26	3	20	20	1	B	F	control	0	0	0	0	0
2022-03-23	4	26	4	21	20	1	B	F	control	2	1	0	0	0
2022-03-23	4	26	5	22	20	1	B	F	control	3	3	0	0	0
2022-03-23	4	26	6	23	20	1	B	F	control	0	0	0	0	0
2022-03-23	4	26	7	0	20	1	B	F	control	0	0	0	0	0
2022-03-23	4	26	8	1	20	1	B	F	control	1	0	0	0	0
2022-03-23	4	26	9	2	20	1	B	F	control	0	0	0	0	0
2022-03-23	4	26	10	3	20	1	B	F	control	0	0	0	0	0
2022-03-23	4	26	11	4	20	1	B	F	control	0	0	0	0	0
2022-03-23	4	26	12	5	20	1	B	F	control	0	0	0	0	0
2022-03-23	4	27	1	18	20	1	B	F	control	0	0	0	0	0
2022-03-23	4	27	2	19	20	1	B	F	control	0	0	0	0	0
2022-03-23	4	27	3	20	20	1	B	F	control	0	0	0	0	0
2022-03-23	4	27	4	21	20	1	B	F	control	0	0	0	0	0
2022-03-23	4	27	5	22	20	1	B	F	control	0	0	0	0	0
2022-03-23	4	27	6	23	20	1	B	F	control	1	0	0	0	0
2022-03-23	4	27	7	0	20	1	B	F	control	0	0	0	0	0
2022-03-23	4	27	8	1	20	1	B	F	control	0	0	0	0	0
2022-03-23	4	27	9	2	20	1	B	F	control	0	0	0	0	0
2022-03-23	4	27	10	3	20	1	B	F	control	0	0	0	0	0
2022-03-23	4	27	11	4	20	1	B	F	control	0	0	0	0	0
2022-03-23	4	27	12	5	20	1	B	F	control	0	0	0	0	0
2022-03-23	4	28	1	18	20	1	B	F	control	0	0	0	0	0
2022-03-23	4	28	2	19	20	1	B	F	control	0	0	0	0	0
2022-03-23	4	28	3	20	20	1	B	F	control	0	0	0	0	0
2022-03-23	4	28	4	21	20	1	B	F	control	0	0	0	0	0
2022-03-23	4	28	5	22	20	1	B	F	control	0	0	0	0	0
2022-03-23	4	28	6	23	20	1	B	F	control	0	0	0	0	0
2022-03-23	4	28	7	0	20	1	B	F	control	0	0	0	0	0
2022-03-23	4	28	8	1	20	1	B	F	control	0	0	0	0	0
2022-03-23	4	28	9	2	20	1	B	F	control	0	0	0	0	0
2022-03-23	4	28	10	3	20	1	B	F	control	0	0	0	0	0
2022-03-23	4	28	11	4	20	1	B	F	control	0	0	0	0	0
2022-03-23	4	28	12	5	20	1	B	F	control	0	0	0	0	0
2022-03-23	4	29	1	18	20	1	B	F	control	0	0	0	0	0
2022-03-23	4	29	2	19	20	1	B	F	control	0	0	0	0	0
2022-03-23	4	29	3	20	20	1	B	F	control	0	0	0	0	0
2022-03-23	4	29	4	21	20	1	B	F	control	0	0	1	0	0
2022-03-23	4	29	5	22	20	1	B	F	control	1	0	0	0	0
2022-03-23	4	29	6	23	20	1	B	F	control	1	0	2	0	0
2022-03-23	4	29	7	0	20	1	B	F	control	0	0	0	0	0
2022-03-23	4	29	8	1	20	1	B	F	control	2	1	0	0	0
2022-03-23	4	29	9	2	20	1	B	F	control	0	0	0	0	0
2022-03-23	4	29	10	3	20	1	B	F	control	1	0	1	0	0
2022-03-23	4	29	11	4	20	1	B	F	control	0	0	0	0	0
2022-03-23	4	29	12	5	20	1	B	F	control	0	0	0	0	0
2022-03-23	4	30	1	18	20	1	B	F	control	0	0	0	0	0
2022-03-23	4	30	2	19	20	1	B	F	control	0	0	0	0	0
2022-03-23	4	30	3	20	20	1	B	F	control	0	0	0	0	0
2022-03-23	4	30	4	21	20	1	B	F	control	0	0	0	0	0
2022-03-23	4	30	5	22	20	1	B	F	control	0	0	2	0	0
2022-03-23	4	30	6	23	20	1	B	F	control	0	0	0	0	0
2022-03-23	4	30	7	0	20	1	B	F	control	0	0	0	0	0
2022-03-23	4	30	8	1	20	1	B	F	control	0	0	0	0	0
2022-03-23	4	30	9	2	20	1	B	F	control	0	0	0	0	0
2022-03-23	4	30	10	3	20	1	B	F	control	1	0	1	0	0
2022-03-23	4	30	11	4	20	1	B	F	control	0	0	0	0	0
2022-03-23	4	30	12	5	20	1	B	F	control	0	0	0	0	0
2022-03-24	4	31	1	18	15	1	B	G	control	0	0	0	0	0
2022-03-24	4	31	2	19	15	1	B	G	control	0	0	0	0	0
2022-03-24	4	31	3	20	15	1	B	G	control	0	0	1	0	0
2022-03-24	4	31	4	21	15	1	B	G	control	0	0	1	0	0
2022-03-24	4	31	5	22	15	1	B	G	control	0	0	1	0	0
2022-03-24	4	31	6	23	15	1	B	G	control	1	0	1	0	0
2022-03-24	4	31	7	0	15	1	B	G	control	0	0	0	0	0
2022-03-24	4	31	8	1	15	1	B	G	control	0	0	0	0	0
2022-03-24	4	31	9	2	15	1	B	G	control	1	0	2	0	0
2022-03-24	4	31	10	3	15	1	B	G	control	1	0	0	0	0
2022-03-24	4	31	11	4	15	1	B	G	control	0	0	0	0	0
2022-03-24	4	31	12	5	15	1	B	G	control	0	0	0	0	0
2022-03-24	4	32	1	18	15	1	B	G	control	0	0	0	0	0
2022-03-24	4	32	2	19	15	1	B	G	control	0	0	0	0	0
2022-03-24	4	32	3	20	15	1	B	G	control	0	0	1	0	0
2022-03-24	4	32	4	21	15	1	B	G	control	0	0	0	0	0
2022-03-24	4	32	5	22	15	1	B	G	control	1	1	4	0	0
2022-03-24	4	32	6	23	15	1	B	G	control	0	0	1	0	0
2022-03-24	4	32	7	0	15	1	B	G	control	1	0	0	0	0
2022-03-24	4	32	8	1	15	1	B	G	control	0	0	2	0	0
2022-03-24	4	32	9	2	15	1	B	G	control	0	0	1	0	0
2022-03-24	4	32	10	3	15	1	B	G	control	1	0	2	0	0
2022-03-24	4	32	11	4	15	1	B	G	control	1	1	0	0	0
2022-03-24	4	32	12	5	15	1	B	G	control	0	0	0	0	0
2022-03-24	4	33	1	18	15	1	B	G	control	0	0	0	0	0
2022-03-24	4	33	2	19	15	1	B	G	control	0	0	0	0	0
2022-03-24	4	33	3	20	15	1	B	G	control	0	0	0	0	0
2022-03-24	4	33	4	21	15	1	B	G	control	1	0	0	0	0
2022-03-24	4	33	5	22	15	1	B	G	control	0	0	0	0	0
2022-03-24	4	33	6	23	15	1	B	G	control	1	0	3	0	0
2022-03-24	4	33	7	0	15	1	B	G	control	2	1	1	0	0
2022-03-24	4	33	8	1	15	1	B	G	control	0	0	0	0	0
2022-03-24	4	33	9	2	15	1	B	G	control	1	0	1	0	0
2022-03-24	4	33	10	3	15	1	B	G	control	0	0	2	0	0
2022-03-24	4	33	11	4	15	1	B	G	control	0	0	0	0	0
2022-03-24	4	33	12	5	15	1	B	G	control	0	0	0	0	0
2022-03-24	4	34	1	18	15	1	B	G	control	0	0	0	0	0
2022-03-24	4	34	2	19	15	1	B	G	control	0	0	0	0	0
2022-03-24	4	34	3	20	15	1	B	G	control	0	0	0	0	0
2022-03-24	4	34	4	21	15	1	B	G	control	0	0	0	0	0
2022-03-24	4	34	5	22	15	1	B	G	control	1	1	1	0	0
2022-03-24	4	34	6	23	15	1	B	G	control	0	0	0	0	0
2022-03-24	4	34	7	0	15	1	B	G	control	0	0	1	0	0
2022-03-24	4	34	8	1	15	1	B	G	control	0	0	0	0	0
2022-03-24	4	34	9	2	15	1	B	G	control	0	0	0	0	0
2022-03-24	4	34	10	3	15	1	B	G	control	0	0	0	0	0
2022-03-24	4	34	11	4	15	1	B	G	control	0	0	0	0	0
2022-03-24	4	34	12	5	15	1	B	G	control	0	0	0	0	0
2022-03-24	4	35	1	18	15	1	B	G	control	0	0	1	0	0
2022-03-24	4	35	2	19	15	1	B	G	control	0	0	0	0	0
2022-03-24	4	35	3	20	15	1	B	G	control	0	0	0	0	0
2022-03-24	4	35	4	21	15	1	B	G	control	1	0	0	0	0
2022-03-24	4	35	5	22	15	1	B	G	control	1	0	1	0	0
2022-03-24	4	35	6	23	15	1	B	G	control	1	0	0	0	0
2022-03-24	4	35	7	0	15	1	B	G	control	0	0	0	0	0
2022-03-24	4	35	8	1	15	1	B	G	control	2	2	0	0	0
2022-03-24	4	35	9	2	15	1	B	G	control	0	0	0	0	0
2022-03-24	4	35	10	3	15	1	B	G	control	1	0	0	0	0
2022-03-24	4	35	11	4	15	1	B	G	control	0	0	0	0	0
2022-03-24	4	35	12	5	15	1	B	G	control	0	0	1	0	0
2022-03-24	4	36	1	18	15	1	B	H	treatment	1	0	1	0	0
2022-03-24	4	36	2	19	15	1	B	H	treatment	0	0	0	0	0
2022-03-24	4	36	3	20	15	1	B	H	treatment	0	0	0	0	0
2022-03-24	4	36	4	21	15	1	B	H	treatment	0	0	0	0	0
2022-03-24	4	36	5	22	15	1	B	H	treatment	0	0	0	0	0
2022-03-24	4	36	6	23	15	1	B	H	treatment	1	1	0	0	0
2022-03-24	4	36	7	0	15	1	B	H	treatment	0	0	0	0	0
2022-03-24	4	36	8	1	15	1	B	H	treatment	0	0	0	0	0
2022-03-24	4	36	9	2	15	1	B	H	treatment	0	0	0	0	0
2022-03-24	4	36	10	3	15	1	B	H	treatment	0	0	0	0	0
2022-03-24	4	36	11	4	15	1	B	H	treatment	0	0	0	0	0
2022-03-24	4	36	12	5	15	1	B	H	treatment	0	0	0	0	0
2022-03-24	4	37	1	18	15	1	B	H	treatment	0	0	1	0	0
2022-03-24	4	37	2	19	15	1	B	H	treatment	0	0	1	0	0
2022-03-24	4	37	3	20	15	1	B	H	treatment	0	0	1	0	0
2022-03-24	4	37	4	21	15	1	B	H	treatment	0	0	2	0	0
2022-03-24	4	37	5	22	15	1	B	H	treatment	0	0	1	0	0
2022-03-24	4	37	6	23	15	1	B	H	treatment	3	1	1	0	0
2022-03-24	4	37	7	0	15	1	B	H	treatment	1	1	1	0	0
2022-03-24	4	37	8	1	15	1	B	H	treatment	0	0	2	0	0
2022-03-24	4	37	9	2	15	1	B	H	treatment	0	0	3	0	0
2022-03-24	4	37	10	3	15	1	B	H	treatment	0	0	0	0	0
2022-03-24	4	37	11	4	15	1	B	H	treatment	0	0	2	0	0
2022-03-24	4	37	12	5	15	1	B	H	treatment	0	0	0	0	0
2022-03-24	4	38	1	18	15	1	B	H	treatment	0	0	0	0	0
2022-03-24	4	38	2	19	15	1	B	H	treatment	0	0	0	0	0
2022-03-24	4	38	3	20	15	1	B	H	treatment	0	0	0	0	0
2022-03-24	4	38	4	21	15	1	B	H	treatment	1	1	0	0	0
2022-03-24	4	38	5	22	15	1	B	H	treatment	0	0	0	0	0
2022-03-24	4	38	6	23	15	1	B	H	treatment	0	0	0	0	0
2022-03-24	4	38	7	0	15	1	B	H	treatment	0	0	0	0	0
2022-03-24	4	38	8	1	15	1	B	H	treatment	0	0	0	0	0
2022-03-24	4	38	9	2	15	1	B	H	treatment	0	0	0	0	0
2022-03-24	4	38	10	3	15	1	B	H	treatment	0	0	0	0	0
2022-03-24	4	38	11	4	15	1	B	H	treatment	0	0	0	0	0
2022-03-24	4	38	12	5	15	1	B	H	treatment	0	0	0	0	0
2022-03-24	4	39	1	18	15	1	B	H	treatment	0	0	0	0	0
2022-03-24	4	39	2	19	15	1	B	H	treatment	0	0	0	0	0
2022-03-24	4	39	3	20	15	1	B	H	treatment	0	0	0	0	0
2022-03-24	4	39	4	21	15	1	B	H	treatment	0	0	0	0	0
2022-03-24	4	39	5	22	15	1	B	H	treatment	0	0	0	0	0
2022-03-24	4	39	6	23	15	1	B	H	treatment	0	0	0	0	0
2022-03-24	4	39	7	0	15	1	B	H	treatment	0	0	0	0	0
[truncated: 4,913 more rows]

## Sheet: DD
Data Dictionary for HourlyHLC.xlsx
Description	Hourly HLC counts from enrolled study households during study period
Column Name	Description	Format
collDate	Collection date (night HLC was deployed. E.g. "02/08/2022" for HLC conducted on the night of Feb 8 and morning of Feb 9.)	MM/DD/YYYY
Visit	Cumulative visit number of each household	Numeric (1-15)
HHID	Household ID	Numeric (1-42, excluding 6 due to removal from study)
hr	Collection hour from 1-12 (1 = 1800-1900 hr)	Numeric (1-12)
Hour	Collection hour from 18 (1800-1900 hr) to 5 (0500-0600 hr)	Numeric (18-23; 0-5)
ageTrt	Age of the treatment devices (in days). NA for first training collection	Numeric (1-29)
set	Set for each round of treatment device replacement. NA for first training collection	Numeric (1-3)
village	Village where HH were located.	Character (A or B)
cluster	Study cluster	Character (A - H)
treatment	Study arm assignment	Character (treatment or control)
An	Number of Anopheles mosquitoes collected during hour	Numeric
An.b	Number of bloodfed Anopheles mosquitoes collected during hour	Numeric
NonAn	Number of non-Anopheles mosquitoes collected during hour	Numeric
An.m	Number of male Anopheles mosquitoes collected during hour	Numeric
NonAn.m	Number of male non-Anopheles mosquitoes collected during hour	Numeric
