# Supplementary material for: Efficacy of a volatile pyrethroid spatial emanator (SE) in reducing Anopheles host-seeking in outdoor kitchens in Southern Zambia
Source: PLoS One. 2025 Nov 6;20(11):e0335514. doi: 10.1371/journal.pone.0335514 (PMC12591450; doi:10.1371/journal.pone.0335514)
Supplement: S1 Data — (ZIP) [file pone.0335514.s003.zip › StudyData/IndividualAnID.xlsx]

## Sheet: IndividualAnID
collDate	Visit	HHID	Hour	morphSpecies	blooded
2022-02-08	1	PK04	22	An. gambiae	NO
2022-02-08	1	PK04	2	An. gambiae	YES
2022-02-08	1	PK05	18	An. gambiae	NO
2022-02-08	1	PK07	18	An. gambiae	NO
2022-02-08	1	PK07	18	An. gambiae	NO
2022-02-08	1	PK07	22	Unidentified	NO
2022-02-08	1	PK07	22	An. gambiae	NO
2022-02-08	1	PK07	22	An. gambiae	NO
2022-02-08	1	PK07	22	An. gambiae	YES
2022-02-08	1	PK07	22	An. gambiae	NO
2022-02-08	1	PK07	22	An. gambiae	NO
2022-02-08	1	PK07	2	An. gambiae	NO
2022-02-08	1	PK07	2	An. gambiae	NO
2022-02-08	1	PK08	18	An. gambiae	NO
2022-02-08	1	PK08	22	An. gambiae	NO
2022-02-08	1	PK08	22	An. gambiae	NO
2022-02-08	1	PK08	2	An. gambiae	NO
2022-02-08	1	PK08	2	An. gambiae	YES
2022-02-08	1	PK08	2	An. gambiae	NO
2022-02-08	1	PK09	22	An. gambiae	NO
2022-02-08	1	PK09	22	An. gambiae	NO
2022-02-08	1	PK09	22	Unidentified	NO
2022-02-08	1	PK09	22	An. gambiae	NO
2022-02-08	1	PK09	2	An. gambiae	NO
2022-02-08	1	PK09	2	An. gambiae	NO
2022-02-08	1	PK09	2	Unidentified	NO
2022-02-08	1	PK09	2	An. gambiae	NO
2022-02-08	1	PK09	2	An. gambiae	NO
2022-02-08	1	PK10	18	An. gambiae	YES
2022-02-08	1	PK10	18	An. gambiae	YES
2022-02-08	1	PK10	18	An. gambiae	NO
2022-02-08	1	PK10	22	An. gambiae	NO
2022-02-08	1	PK10	22	An. gambiae	NO
2022-02-08	1	PK10	22	An. gambiae	NO
2022-02-08	1	PK10	22	An. gambiae	NO
2022-02-08	1	PK10	22	An. gambiae	NO
2022-02-08	1	PK10	22	An. gambiae	NO
2022-02-08	1	PK10	22	An. gambiae	NO
2022-02-08	1	PK10	22	An. gambiae	NO
2022-02-08	1	PK10	2	An. longipalpis	NO
2022-02-08	1	PK10	2	An. gambiae	NO
2022-02-08	1	PK10	2	An. gambiae	NO
2022-02-17	1	PK12	23	An. gambiae	YES
2022-02-17	1	PK12	2	An. gambiae	NO
2022-02-17	1	PK12	2	An. gambiae	NO
2022-02-17	1	PK12	2	An. gambiae	NO
2022-02-17	1	PK12	2	An. gambiae	NO
2022-02-17	1	PK12	2	An. gambiae	NO
2022-02-17	1	PK12	2	An. gambiae	YES
2022-02-17	1	PK12	19	Unidentified	NO
2022-02-17	1	PK12	4	An. gambiae	NO
2022-02-17	1	PK12	22	An. gambiae	NO
2022-02-17	1	PK12	22	An. gambiae	NO
2022-02-17	1	PK12	22	An. gambiae	NO
2022-02-17	1	PK12	3	An. gambiae	NO
2022-02-17	1	PK12	3	An. gambiae	NO
2022-02-17	1	PK12	3	An. gambiae	NO
2022-02-17	1	PK12	3	An. gambiae	NO
2022-02-17	1	PK12	3	An. gambiae	NO
2022-02-17	1	PK12	3	An. gambiae	NO
2022-02-17	1	PK12	3	An. gambiae	NO
2022-02-17	1	PK12	0	An. gambiae	NO
2022-02-17	1	PK12	0	An. gambiae	NO
2022-02-17	1	PK12	0	An. gambiae	NO
2022-02-17	1	PK12	5	An. gambiae	NO
2022-02-17	1	PK12	5	An. gambiae	NO
2022-02-17	1	PK12	20	An. gambiae	NO
2022-02-17	1	PK12	20	An. gambiae	NO
2022-02-17	1	PK12	1	An. gambiae	NO
2022-02-17	1	PK12	1	An. gambiae	NO
2022-02-17	1	PK12	1	An. gambiae	NO
2022-02-17	1	PK13	3	An. gambiae	NO
2022-02-17	1	PK13	3	An. gambiae	NO
2022-02-17	1	PK13	3	An. gambiae	NO
2022-02-17	1	PK13	0	An. gambiae	NO
2022-02-17	1	PK13	0	An. gambiae	NO
2022-02-17	1	PK13	0	An. gambiae	YES
2022-02-17	1	PK13	0	An. gambiae	NO
2022-02-17	1	PK13	0	An. gambiae	NO
2022-02-17	1	PK13	0	An. gambiae	NO
2022-02-17	1	PK13	0	An. gambiae	NO
2022-02-17	1	PK13	0	An. gambiae	NO
2022-02-17	1	PK13	4	An. gambiae	NO
2022-02-17	1	PK13	4	An. gambiae	NO
2022-02-17	1	PK13	1	An. gambiae	NO
2022-02-17	1	PK13	1	An. gambiae	NO
2022-02-17	1	PK13	20	An. gambiae	NO
2022-02-17	1	PK13	20	An. gambiae	NO
2022-02-17	1	PK13	21	An. gambiae	NO
2022-02-17	1	PK13	21	An. gambiae	NO
2022-02-17	1	PK13	21	An. gambiae	NO
2022-02-17	1	PK13	2	An. gambiae	NO
2022-02-17	1	PK13	2	An. gambiae	NO
2022-02-17	1	PK13	2	An. gambiae	NO
2022-02-17	1	PK13	2	An. gambiae	NO
2022-02-17	1	PK13	2	An. gambiae	NO
2022-02-17	1	PK13	22	An. gambiae	NO
2022-02-17	1	PK14	2	An. gambiae	NO
2022-02-17	1	PK14	2	An. gambiae	NO
2022-02-17	1	PK14	3	An. gambiae	NO
2022-02-17	1	PK14	3	An. gambiae	NO
2022-02-17	1	PK14	3	An. gambiae	NO
2022-02-17	1	PK14	0	An. gambiae	NO
2022-02-17	1	PK14	23	An. gambiae	NO
2022-02-17	1	PK15	4	An. gambiae	NO
2022-02-17	1	PK15	21	An. gambiae	NO
2022-02-17	1	PK16	1	An. gambiae	NO
2022-02-17	1	PK16	3	An. gambiae	NO
2022-02-17	1	PK16	3	An. gambiae	NO
2022-02-17	1	PK16	0	Unidentified	NO
2022-02-17	1	PK16	0	An. gambiae	NO
2022-02-17	1	PK16	4	An. gambiae	NO
2022-02-17	1	PK16	2	An. gambiae	NO
2022-02-17	1	PK16	2	An. gambiae	NO
2022-02-17	1	PK16	22	Unidentified	NO
2022-02-17	1	PK16	22	An. gambiae	NO
2022-02-17	1	PK16	23	An. gambiae	YES
2022-02-17	1	PK16	20	An. gambiae	NO
2022-02-17	1	PK17	0	An. gambiae	NO
2022-02-17	1	PK18	22	An. gambiae	NO
2022-02-17	1	PK18	20	An. gambiae	NO
2022-02-17	1	PK18	4	An. gambiae	NO
2022-02-17	1	PK18	2	An. gambiae	NO
2022-02-17	1	PK19	23	An. gambiae	NO
2022-02-17	1	PK19	23	An. gambiae	NO
2022-02-17	1	PK19	4	An. gambiae	NO
2022-02-17	1	PK19	4	An. gambiae	NO
2022-02-17	1	PK19	18	An. gambiae	NO
2022-02-17	1	PK19	0	An. gambiae	NO
2022-02-17	1	PK19	1	An. gambiae	NO
2022-02-17	1	PK19	1	An. gambiae	NO
2022-02-17	1	PK19	1	An. gambiae	NO
2022-02-17	1	PK19	3	An. gambiae	NO
2022-02-17	1	PK19	3	An. gambiae	NO
2022-02-17	1	PK19	3	An. gambiae	NO
2022-02-17	1	PK19	2	An. rufipes	NO
2022-02-17	1	PK19	2	An. gambiae	NO
2022-02-17	1	PK19	2	An. gambiae	NO
2022-02-17	1	PK19	5	An. gambiae	YES
2022-02-17	1	PK19	22	An. gambiae	YES
2022-02-21	2	PK03	19	An. gambiae	NO
2022-02-21	2	PK05	20	An. gambiae	NO
2022-02-21	2	PK05	22	An. gambiae	NO
2022-02-21	2	PK05	0	An. longipalpis	YES
2022-02-21	2	PK05	1	An. gambiae	YES
2022-02-21	2	PK05	5	An. gambiae	YES
2022-02-21	2	PK07	0	An. gambiae	NO
2022-02-21	2	PK07	1	An. gambiae	NO
2022-02-21	2	PK01	1	An. gambiae	NO
2022-02-21	2	PK01	1	An. gambiae	NO
2022-02-21	2	PK01	2	An. gambiae	NO
2022-02-21	2	PK01	3	An. gambiae	NO
2022-02-21	2	PK02	22	An. gambiae	YES
2022-02-21	2	PK02	0	An. squamosus	YES
2022-02-21	2	PK02	5	An. gambiae	YES
2022-02-21	2	PK04	1	Unidentified	NO
2022-02-21	2	PK06	18	An. coustani	NO
2022-03-14	3	PK06	21	An. coustani	NO
2022-03-14	3	PK06	4	An. coustani	YES
2022-03-14	3	PK06	5	An. coustani	YES
2022-03-21	4	PK06	23	An. coustani	NO
2022-04-04	6	PK06	18	An. coustani	Yes
2022-04-04	6	PK06	20	An. coustani	No
2022-04-04	6	PK06	1	An. coustani	No
2022-04-04	6	PK06	2	An. coustani	Yes
2022-04-04	6	PK06	21	An. coustani	No
2022-04-04	6	PK06	22	An. coustani	Yes
2022-04-04	6	PK06	0	An. coustani	No
2022-04-04	6	PK06	3	An. coustani	No
2022-04-11	7	PK06	22	An. coustani	Yes
2022-04-11	7	PK06	4	An. coustani	Yes
2022-04-11	7	PK06	5	An. coustani	Yes
2022-02-21	2	PK06	18	An. gambiae	NO
2022-02-21	2	PK06	0	An. gambiae	NO
2022-02-21	2	PK06	0	An. gambiae	NO
2022-02-21	2	PK06	2	An. gambiae	YES
2022-02-21	2	PK06	3	An. gambiae	YES
2022-02-21	2	PK06	5	An. gambiae	NO
2022-03-14	3	PK06	20	An. gambiae	NO
2022-03-14	3	PK06	20	An. gambiae	NO
2022-03-14	3	PK06	1	An. gambiae	YES
2022-03-14	3	PK06	4	An. gambiae	YES
2022-02-21	2	PK08	21	An. rufipes	NO
2022-02-21	2	PK08	22	An. gambiae	NO
2022-02-21	2	PK08	22	An. gambiae	NO
2022-02-21	2	PK08	22	An. gambiae	NO
2022-02-21	2	PK08	23	An. gambiae	YES
2022-02-21	2	PK08	23	An. gambiae	NO
2022-02-21	2	PK08	23	An. gambiae	NO
2022-02-21	2	PK08	23	An. gambiae	NO
2022-02-21	2	PK08	0	An. gambiae	unknown
2022-02-21	2	PK08	0	An. gambiae	YES
2022-02-21	2	PK08	0	An. gambiae	NO
2022-02-21	2	PK08	0	An. gambiae	unknown
2022-02-21	2	PK08	0	An. gambiae	NO
2022-02-21	2	PK08	1	An. gambiae	YES
2022-02-21	2	PK08	1	An. gambiae	NO
2022-02-21	2	PK08	1	An. gambiae	NO
2022-02-21	2	PK08	1	An. gambiae	NO
2022-02-21	2	PK08	2	An. gambiae	YES
2022-02-21	2	PK08	2	An. gambiae	NO
2022-02-21	2	PK08	2	An. gambiae	YES
2022-02-21	2	PK08	2	An. gambiae	YES
2022-02-21	2	PK08	3	An. gambiae	NO
2022-02-21	2	PK08	5	An. gambiae	NO
2022-02-21	2	PK09	20	An. gambiae	NO
2022-02-21	2	PK09	23	An. gambiae	NO
2022-02-21	2	PK09	23	An. gambiae	NO
2022-02-21	2	PK09	0	An. gambiae	NO
2022-02-21	2	PK09	0	An. gambiae	NO
2022-02-21	2	PK09	0	An. gambiae	NO
2022-02-21	2	PK09	1	An. gambiae	NO
2022-02-21	2	PK09	1	An. gambiae	NO
2022-02-21	2	PK09	1	An. gambiae	NO
2022-02-21	2	PK09	1	An. gambiae	NO
2022-02-21	2	PK09	2	An. gambiae	NO
2022-02-21	2	PK09	2	An. gambiae	NO
2022-02-21	2	PK09	2	An. gambiae	NO
2022-02-21	2	PK09	2	An. gambiae	NO
2022-02-21	2	PK09	2	An. gambiae	NO
2022-02-21	2	PK09	3	An. gambiae	NO
2022-02-21	2	PK09	3	An. gambiae	NO
2022-02-21	2	PK09	3	An. gambiae	NO
2022-02-21	2	PK09	3	An. gambiae	YES
2022-02-21	2	PK09	3	An. gambiae	NO
2022-02-21	2	PK09	3	An. gambiae	NO
2022-02-21	2	PK09	4	An. gambiae	NO
2022-02-21	2	PK09	5	An. gambiae	NO
2022-02-21	2	PK10	20	An. gambiae	NO
2022-02-21	2	PK10	20	An. gambiae	NO
2022-02-21	2	PK10	21	An. gambiae	NO
2022-02-21	2	PK10	21	An. gambiae	NO
2022-02-21	2	PK10	21	An. gambiae	NO
2022-02-21	2	PK10	21	An. gambiae	NO
2022-02-21	2	PK10	21	An. gambiae	NO
2022-02-21	2	PK10	21	An. gambiae	NO
2022-02-21	2	PK10	22	An. gambiae	NO
2022-02-21	2	PK10	22	An. gambiae	NO
2022-02-21	2	PK10	22	An. gambiae	NO
2022-02-21	2	PK10	22	An. gambiae	NO
2022-02-21	2	PK10	22	An. gambiae	NO
2022-02-21	2	PK10	23	An. gambiae	NO
2022-02-21	2	PK10	23	An. gambiae	NO
2022-02-21	2	PK10	1	An. gambiae	NO
2022-02-21	2	PK10	1	An. gambiae	NO
2022-02-21	2	PK10	2	An. gambiae	YES
2022-02-21	2	PK10	2	An. gambiae	YES
2022-02-21	2	PK10	2	An. gambiae	NO
2022-02-21	2	PK10	2	An. gambiae	NO
2022-02-21	2	PK10	2	An. gambiae	NO
2022-02-21	2	PK10	2	An. gambiae	NO
2022-02-21	2	PK10	2	An. gambiae	NO
2022-02-21	2	PK10	2	An. gambiae	NO
2022-02-21	2	PK10	2	An. gambiae	NO
2022-02-21	2	PK10	2	An. gambiae	NO
2022-02-21	2	PK10	3	An. gambiae	NO
2022-02-21	2	PK10	3	An. gambiae	YES
2022-02-21	2	PK10	3	An. gambiae	NO
2022-02-21	2	PK10	3	An. gambiae	NO
2022-02-21	2	PK10	3	An. gambiae	NO
2022-02-21	2	PK10	4	An. gambiae	NO
2022-02-21	2	PK10	4	An. gambiae	NO
2022-02-21	2	PK10	4	An. gambiae	NO
2022-02-21	2	PK10	4	An. gambiae	NO
2022-02-21	2	PK10	4	An. gambiae	NO
2022-02-21	2	PK10	5	An. gambiae	NO
2022-02-21	2	PK10	5	An. gambiae	NO
2022-02-21	2	PK10	5	An. gambiae	NO
2022-02-21	2	PK10	5	An. gambiae	NO
2022-02-21	2	PK10	5	An. gambiae	NO
2022-02-23	2	PK11	19	An. gambiae	NO
2022-02-23	2	PK11	21	An. squamosus	NO
2022-02-23	2	PK11	21	An. gambiae	YES
2022-02-23	2	PK11	22	An. gambiae	NO
2022-02-23	2	PK11	22	An. gambiae	NO
2022-02-23	2	PK11	0	An. gambiae	NO
2022-02-23	2	PK11	1	An. gambiae	NO
2022-02-23	2	PK11	1	An. gambiae	YES
2022-02-23	2	PK11	1	An. gambiae	NO
2022-02-23	2	PK11	2	An. gambiae	NO
2022-02-23	2	PK11	2	An. gambiae	NO
2022-02-23	2	PK12	19	An. gambiae	NO
2022-02-23	2	PK12	20	An. gambiae	NO
2022-02-23	2	PK12	20	An. gambiae	NO
2022-02-23	2	PK12	21	An. gambiae	NO
2022-02-23	2	PK12	21	An. gambiae	NO
2022-02-23	2	PK12	22	An. gambiae	NO
2022-02-23	2	PK12	22	Unidentified	NO
2022-02-23	2	PK12	22	An. gambiae	NO
2022-02-23	2	PK12	22	An. gambiae	NO
2022-02-23	2	PK12	22	An. gambiae	NO
2022-02-23	2	PK12	23	An. gambiae	YES
2022-02-23	2	PK12	23	An. gambiae	NO
2022-02-23	2	PK12	23	An. gambiae	NO
2022-02-23	2	PK12	23	Unidentified	NO
2022-02-23	2	PK12	23	An. gambiae	NO
2022-02-23	2	PK12	23	An. gambiae	NO
2022-02-23	2	PK12	0	An. gambiae	NO
2022-02-23	2	PK12	0	Unidentified	NO
2022-02-23	2	PK12	0	An. gambiae	NO
2022-02-23	2	PK12	0	An. gambiae	NO
2022-02-23	2	PK12	1	An. gambiae	YES
2022-02-23	2	PK12	1	An. gambiae	YES
2022-02-23	2	PK12	1	An. gambiae	NO
2022-02-23	2	PK12	1	An. gambiae	NO
2022-02-23	2	PK12	1	An. gambiae	NO
2022-02-23	2	PK12	2	An. gambiae	YES
2022-02-23	2	PK12	2	An. gambiae	NO
2022-02-23	2	PK12	2	An. gambiae	NO
2022-02-23	2	PK12	2	An. gambiae	YES
2022-02-23	2	PK12	2	An. gambiae	NO
2022-02-23	2	PK12	2	An. gambiae	NO
2022-02-23	2	PK12	3	An. gambiae	YES
2022-02-23	2	PK12	3	An. gambiae	NO
2022-02-23	2	PK12	3	An. gambiae	NO
2022-02-23	2	PK12	3	An. gambiae	NO
2022-02-23	2	PK12	3	An. gambiae	NO
2022-02-23	2	PK12	3	An. gambiae	NO
2022-02-23	2	PK12	3	An. gambiae	NO
2022-02-23	2	PK12	3	An. gambiae	NO
2022-02-23	2	PK12	3	Unidentified	NO
2022-02-23	2	PK12	3	An. gambiae	NO
2022-02-23	2	PK12	3	An. gambiae	NO
2022-02-23	2	PK12	3	An. gambiae	NO
2022-02-23	2	PK12	3	An. gambiae	NO
2022-02-23	2	PK12	4	An. gambiae	NO
2022-02-23	2	PK12	4	An. gambiae	NO
2022-02-23	2	PK12	4	An. gambiae	NO
2022-02-23	2	PK12	4	An. gambiae	NO
2022-02-23	2	PK12	4	An. gambiae	NO
2022-02-23	2	PK12	4	An. gambiae	NO
2022-02-23	2	PK12	4	An. gambiae	NO
2022-02-23	2	PK12	4	An. gambiae	NO
2022-02-23	2	PK12	4	An. gambiae	NO
2022-02-23	2	PK12	5	An. gambiae	YES
2022-02-23	2	PK12	5	An. gambiae	NO
2022-02-23	2	PK12	5	An. gambiae	NO
2022-02-23	2	PK12	5	An. gambiae	NO
2022-02-23	2	PK12	5	An. rufipes	NO
2022-02-23	2	PK13	20	An. gambiae	NO
2022-02-23	2	PK13	21	An. gambiae	NO
2022-02-23	2	PK13	23	An. gambiae	YES
2022-02-23	2	PK13	23	An. gambiae	YES
2022-02-23	2	PK13	23	An. gambiae	NO
2022-02-23	2	PK13	0	An. gambiae	NO
2022-02-23	2	PK13	0	An. gambiae	NO
2022-02-23	2	PK13	1	An. gambiae	NO
2022-02-23	2	PK13	1	An. gambiae	YES
2022-02-23	2	PK13	1	An. gambiae	NO
2022-02-23	2	PK13	1	An. gambiae	NO
2022-02-23	2	PK13	1	An. gambiae	NO
2022-02-23	2	PK13	2	An. gambiae	NO
2022-02-23	2	PK13	2	An. gambiae	NO
2022-02-23	2	PK13	2	An. gambiae	NO
2022-02-23	2	PK13	2	An. gambiae	NO
2022-02-23	2	PK13	2	An. gambiae	NO
2022-02-23	2	PK13	2	An. gambiae	NO
2022-02-23	2	PK13	2	An. gambiae	NO
2022-02-23	2	PK13	2	An. gambiae	NO
2022-02-23	2	PK13	3	An. gambiae	NO
2022-02-23	2	PK13	3	An. gambiae	NO
2022-02-23	2	PK13	3	An. gambiae	NO
2022-02-23	2	PK13	3	An. gambiae	NO
2022-02-23	2	PK13	3	An. gambiae	NO
2022-02-23	2	PK13	3	An. gambiae	NO
2022-02-23	2	PK13	3	An. gambiae	NO
2022-02-23	2	PK13	3	An. gambiae	NO
2022-02-23	2	PK13	4	An. gambiae	NO
2022-02-23	2	PK13	4	An. gambiae	NO
2022-02-23	2	PK13	4	An. longipalpis	NO
2022-02-23	2	PK13	4	An. gambiae	NO
2022-02-23	2	PK13	4	An. gambiae	NO
2022-02-23	2	PK13	5	An. gambiae	NO
2022-02-23	2	PK14	20	An. gambiae	NO
2022-02-23	2	PK14	22	An. gambiae	NO
2022-02-23	2	PK14	4	An. gambiae	YES
2022-02-23	2	PK14	4	An. gambiae	NO
2022-02-23	2	PK14	5	An. gambiae	YES
2022-02-23	2	PK14	5	An. gambiae	NO
2022-02-23	2	PK14	5	An. gambiae	NO
2022-02-23	2	PK15	1	An. gambiae	YES
2022-02-23	2	PK15	2	An. gambiae	NO
2022-02-23	2	PK15	4	An. gambiae	NO
2022-02-23	2	PK15	5	An. gambiae	NO
2022-02-23	2	PK15	5	An. gambiae	NO
2022-02-23	2	PK16	2	An. gambiae	YES
2022-02-23	2	PK17	23	An. gambiae	NO
2022-02-23	2	PK18	23	An. gambiae	YES
2022-02-23	2	PK19	21	An. gambiae	NO
2022-02-23	2	PK19	21	An. gambiae	NO
2022-02-23	2	PK19	21	An. gambiae	NO
2022-02-23	2	PK19	23	An. gambiae	NO
2022-02-24	1	PK21	21	An. gambiae	NO
2022-02-24	1	PK21	1	An. gambiae	NO
2022-02-24	1	PK21	3	An. gambiae	NO
2022-02-24	1	PK22	21	An. gambiae	NO
2022-02-24	1	PK22	22	An. gambiae	YES
2022-02-24	1	PK22	22	An. gambiae	NO
2022-02-24	1	PK23	21	An. gambiae	NO
2022-02-24	1	PK23	21	An. gambiae	NO
2022-02-24	1	PK23	21	An. gambiae	NO
2022-02-24	1	PK22	0	An. gambiae	NO
2022-02-24	1	PK22	0	An. gambiae	NO
2022-02-24	1	PK22	1	An. gambiae	YES
2022-02-24	1	PK22	2	An. gambiae	NO
2022-02-24	1	PK22	3	An. gambiae	YES
2022-02-24	1	PK22	3	An. gambiae	NO
2022-02-24	1	PK22	4	An. gambiae	NO
2022-02-24	1	PK22	4	An. gambiae	NO
2022-02-24	1	PK22	4	An. gambiae	NO
2022-02-24	1	PK22	5	An. gambiae	NO
2022-02-24	1	PK22	5	An. gambiae	NO
2022-02-24	1	PK23	22	An. gambiae	NO
2022-02-24	1	PK23	22	An. gambiae	NO
2022-02-24	1	PK23	0	An. gambiae	NO
2022-02-24	1	PK23	1	An. gambiae	YES
2022-02-24	1	PK23	2	An. gambiae	YES
2022-02-24	1	PK23	2	An. gambiae	NO
2022-02-24	1	PK23	2	An. gambiae	NO
2022-02-24	1	PK23	2	An. gambiae	NO
2022-02-24	1	PK23	3	An. gambiae	YES
2022-02-24	1	PK23	3	An. gambiae	NO
2022-02-24	1	PK23	4	An. gambiae	NO
2022-02-24	1	PK23	4	An. gambiae	NO
2022-02-24	1	PK24	22	An. gambiae	NO
2022-02-24	1	PK24	22	An. gambiae	NO
2022-02-24	1	PK24	0	An. gambiae	YES
2022-02-24	1	PK24	1	An. gambiae	NO
2022-02-24	1	PK24	2	An. gambiae	NO
2022-02-24	1	PK24	3	An. gambiae	NO
2022-02-24	1	PK24	3	An. gambiae	NO
2022-02-24	1	PK24	3	An. gambiae	NO
2022-02-24	1	PK24	4	An. gambiae	NO
2022-02-24	1	PK24	4	An. gambiae	NO
2022-02-24	1	PK24	4	An. gambiae	NO
2022-02-24	1	PK25	20	An. gambiae	YES
2022-02-24	1	PK25	20	An. gambiae	NO
2022-02-24	1	PK25	20	An. gambiae	NO
2022-02-24	1	PK25	20	An. gambiae	NO
2022-02-24	1	PK25	21	An. gambiae	YES
2022-02-24	1	PK25	21	An. gambiae	NO
2022-02-24	1	PK25	21	An. gambiae	NO
2022-02-24	1	PK25	21	An. gambiae	NO
2022-02-24	1	PK25	22	An. gambiae	YES
2022-02-24	1	PK25	1	An. gambiae	YES
2022-02-24	1	PK25	1	An. gambiae	YES
2022-02-24	1	PK25	1	An. gambiae	YES
2022-02-24	1	PK25	2	An. gambiae	YES
2022-02-24	1	PK25	2	An. gambiae	NO
2022-02-24	1	PK25	3	An. gambiae	NO
2022-02-24	1	PK25	3	An. gambiae	NO
2022-02-24	1	PK25	4	An. gambiae	YES
2022-02-24	1	PK25	4	An. gambiae	NO
2022-02-24	1	PK25	4	An. gambiae	NO
2022-02-24	1	PK25	5	An. gambiae	YES
2022-02-24	1	PK25	5	An. gambiae	NO
2022-02-24	1	PK25	5	An. gambiae	NO
2022-02-24	1	PK26	0	An. gambiae	NO
2022-02-24	1	PK26	1	An. gambiae	NO
2022-02-24	1	PK26	2	An. gambiae	YES
2022-02-24	1	PK26	2	An. gambiae	NO
2022-02-24	1	PK26	4	An. gambiae	YES
2022-02-24	1	PK27	21	An. gambiae	YES
2022-02-24	1	PK27	22	An. gambiae	NO
2022-02-24	1	PK27	23	An. gambiae	NO
2022-02-24	1	PK27	23	An. gambiae	NO
2022-02-24	1	PK27	23	An. gambiae	NO
2022-02-24	1	PK27	0	Unidentified	NO
2022-02-24	1	PK27	1	An. gambiae	YES
2022-02-24	1	PK27	1	An. gambiae	YES
2022-02-24	1	PK27	2	An. gambiae	YES
2022-02-24	1	PK27	2	An. gambiae	YES
2022-02-24	1	PK27	2	Unidentified	YES
2022-02-24	1	PK27	2	Unidentified	YES
2022-02-24	1	PK27	3	An. gambiae	YES
2022-02-24	1	PK27	3	An. gambiae	NO
2022-02-24	1	PK27	4	An. gambiae	YES
2022-02-24	1	PK27	4	An. gambiae	YES
2022-02-24	1	PK27	4	An. gambiae	NO
2022-02-24	1	PK28	22	An. longipalpis	NO
2022-02-24	1	PK28	23	Unidentified	YES
2022-02-24	1	PK28	23	An. gambiae	YES
2022-02-24	1	PK28	23	An. gambiae	YES
2022-02-24	1	PK28	23	An. gambiae	NO
2022-02-24	1	PK28	23	An. gambiae	NO
2022-02-24	1	PK28	23	An. gambiae	NO
2022-02-24	1	PK28	23	An. gambiae	NO
2022-02-24	1	PK28	0	An. gambiae	NO
2022-02-24	1	PK28	0	An. gambiae	NO
2022-02-24	1	PK28	0	An. gambiae	NO
2022-02-24	1	PK28	0	An. gambiae	NO
2022-02-24	1	PK28	0	An. gambiae	NO
2022-02-24	1	PK28	1	An. gambiae	YES
2022-02-24	1	PK28	1	An. gambiae	YES
2022-02-24	1	PK28	1	An. gambiae	NO
2022-02-24	1	PK28	1	An. gambiae	NO
2022-02-24	1	PK28	1	An. gambiae	NO
2022-02-24	1	PK28	1	An. gambiae	NO
2022-02-24	1	PK28	1	An. gambiae	NO
2022-02-24	1	PK28	1	An. gambiae	NO
2022-02-24	1	PK28	2	An. gambiae	YES
2022-02-24	1	PK28	2	An. gambiae	YES
2022-02-24	1	PK28	2	An. gambiae	NO
2022-02-24	1	PK28	2	An. gambiae	NO
2022-02-24	1	PK28	2	An. gambiae	NO
2022-02-24	1	PK28	2	An. gambiae	NO
2022-02-24	1	PK28	2	An. gambiae	NO
2022-02-24	1	PK28	2	An. gambiae	NO
2022-02-24	1	PK28	3	An. gambiae	YES
2022-02-24	1	PK28	3	An. gambiae	NO
2022-02-24	1	PK28	3	An. gambiae	NO
2022-02-24	1	PK28	3	An. gambiae	NO
2022-02-24	1	PK28	3	An. gambiae	NO
2022-02-24	1	PK28	3	An. gambiae	NO
2022-02-24	1	PK28	4	An. gambiae	YES
2022-02-24	1	PK28	4	An. gambiae	YES
2022-02-24	1	PK28	4	An. gambiae	NO
2022-02-24	1	PK28	4	An. gambiae	NO
2022-02-24	1	PK28	4	An. gambiae	NO
2022-02-24	1	PK28	4	An. gambiae	unknown
2022-02-24	1	PK28	4	An. gambiae	NO
2022-02-24	1	PK28	4	An. gambiae	NO
2022-02-24	1	PK28	4	An. gambiae	NO
2022-02-24	1	PK28	4	An. gambiae	NO
2022-02-24	1	PK28	4	An. gambiae	unknown
2022-02-24	1	PK28	4	An. gambiae	NO
2022-02-24	1	PK28	4	An. gambiae	NO
2022-02-24	1	PK28	4	An. gambiae	NO
2022-02-24	1	PK28	4	An. gambiae	NO
2022-02-24	1	PK28	4	An. gambiae	NO
2022-02-24	1	PK28	4	An. gambiae	NO
2022-02-24	1	PK28	5	An. gambiae	NO
2022-02-24	1	PK29	20	An. gambiae	NO
2022-02-24	1	PK29	21	An. gambiae	NO
2022-02-24	1	PK29	21	An. gambiae	NO
2022-02-24	1	PK29	21	An. gambiae	NO
2022-02-24	1	PK29	2	An. gambiae	NO
2022-02-24	1	PK29	4	An. gambiae	YES
2022-02-24	1	PK30	23	An. gambiae	NO
2022-02-24	1	PK30	23	Unidentified	NO
2022-02-24	1	PK30	0	An. gambiae	NO
2022-02-24	1	PK30	0	An. gambiae	NO
2022-02-24	1	PK30	1	An. gambiae	NO
2022-02-24	1	PK30	3	An. gambiae	NO
2022-02-28	1	PK31	23	An. gambiae	NO
2022-02-28	1	PK31	0	An. gambiae	NO
2022-02-28	1	PK31	0	An. gambiae	NO
2022-02-28	1	PK31	1	An. gambiae	NO
2022-02-28	1	PK31	3	An. gambiae	YES
2022-02-28	1	PK31	3	An. gambiae	NO
2022-02-28	1	PK32	21	An. gambiae	YES
2022-02-28	1	PK32	21	An. gambiae	NO
2022-02-28	1	PK32	21	An. gambiae	NO
2022-02-28	1	PK32	22	An. gambiae	YES
2022-02-28	1	PK32	22	An. gambiae	YES
2022-02-28	1	PK32	23	An. gambiae	YES
2022-02-28	1	PK32	23	An. gambiae	YES
2022-02-28	1	PK32	0	An. gambiae	YES
2022-02-28	1	PK32	0	An. gambiae	NO
2022-02-28	1	PK32	1	An. gambiae	NO
2022-02-28	1	PK32	3	An. gambiae	YES
2022-02-28	1	PK32	3	An. gambiae	NO
2022-02-28	1	PK32	4	An. gambiae	NO
2022-02-28	1	PK33	20	An. gambiae	NO
2022-02-28	1	PK33	21	An. gambiae	NO
2022-02-28	1	PK33	0	An. gambiae	NO
2022-02-28	1	PK33	1	An. gambiae	YES
2022-02-28	1	PK33	2	An. gambiae	NO
2022-02-28	1	PK33	2	An. gambiae	NO
2022-02-28	1	PK33	4	An. gambiae	NO
2022-02-28	1	PK33	4	An. gambiae	NO
2022-02-28	1	PK33	5	An. gambiae	NO
2022-02-28	1	PK34	21	An. gambiae	NO
2022-02-28	1	PK34	22	An. gambiae	NO
2022-02-28	1	PK34	23	An. gambiae	NO
2022-02-28	1	PK34	0	An. gambiae	YES
2022-02-28	1	PK34	0	An. gambiae	YES
2022-02-28	1	PK34	0	An. gambiae	NO
2022-02-28	1	PK34	0	An. gambiae	NO
2022-02-28	1	PK34	0	An. gambiae	NO
2022-02-28	1	PK34	1	An. gambiae	YES
2022-02-28	1	PK34	1	An. gambiae	NO
2022-02-28	1	PK34	1	An. gambiae	NO
2022-02-28	1	PK34	1	An. gambiae	NO
2022-02-28	1	PK34	1	An. gambiae	NO
2022-02-28	1	PK34	1	An. gambiae	NO
2022-02-28	1	PK34	1	An. gambiae	NO
2022-02-28	1	PK34	3	An. gambiae	YES
2022-02-28	1	PK34	3	An. gambiae	YES
2022-02-28	1	PK34	3	An. gambiae	NO
2022-02-28	1	PK34	3	An. gambiae	NO
2022-02-28	1	PK34	3	An. gambiae	NO
2022-02-28	1	PK34	3	An. gambiae	NO
2022-02-28	1	PK34	4	An. gambiae	NO
2022-02-28	1	PK34	4	An. gambiae	NO
2022-02-28	1	PK34	4	An. gambiae	NO
2022-02-28	1	PK34	5	An. gambiae	YES
2022-02-28	1	PK34	5	An. gambiae	NO
2022-02-28	1	PK35	21	An. gambiae	YES
2022-02-28	1	PK35	22	An. gambiae	YES
2022-02-28	1	PK35	22	An. gambiae	NO
2022-02-28	1	PK35	22	An. gambiae	NO
2022-02-28	1	PK35	23	An. gambiae	YES
2022-02-28	1	PK35	23	An. gambiae	NO
2022-02-28	1	PK35	23	An. gambiae	NO
2022-02-28	1	PK35	0	An. gambiae	NO
2022-02-28	1	PK35	0	An. gambiae	NO
2022-02-28	1	PK35	0	An. gambiae	NO
2022-02-28	1	PK35	0	An. gambiae	NO
2022-02-28	1	PK35	0	An. gambiae	NO
2022-02-28	1	PK35	1	An. gambiae	NO
2022-02-28	1	PK35	1	An. gambiae	NO
2022-02-28	1	PK35	1	An. gambiae	NO
2022-02-28	1	PK35	1	An. gambiae	NO
2022-02-28	1	PK35	2	An. gambiae	YES
2022-02-28	1	PK35	2	An. gambiae	NO
2022-02-28	1	PK35	2	Unidentified	NO
2022-02-28	1	PK35	2	An. gambiae	NO
2022-02-28	1	PK35	3	An. gambiae	NO
2022-02-28	1	PK35	3	An. gambiae	NO
2022-02-28	1	PK35	3	An. gambiae	NO
2022-02-28	1	PK35	4	An. gambiae	NO
2022-02-28	1	PK35	5	An. gambiae	YES
2022-02-28	1	PK35	5	An. gambiae	NO
2022-02-28	1	PK35	5	An. gambiae	NO
2022-02-28	1	PK36	19	An. gambiae	NO
2022-02-28	1	PK36	20	An. gambiae	NO
2022-02-28	1	PK36	22	An. gambiae	NO
2022-02-28	1	PK36	22	An. gambiae	NO
2022-02-28	1	PK36	22	An. gambiae	NO
2022-02-28	1	PK36	22	An. gambiae	NO
2022-02-28	1	PK36	22	Unidentified	NO
2022-02-28	1	PK36	22	An. gambiae	NO
2022-02-28	1	PK36	23	An. gambiae	NO
2022-02-28	1	PK36	23	An. gambiae	NO
2022-02-28	1	PK36	0	An. gambiae	NO
2022-02-28	1	PK36	0	An. gambiae	NO
2022-02-28	1	PK36	0	An. gambiae	NO
2022-02-28	1	PK36	0	An. gambiae	NO
2022-02-28	1	PK36	1	An. gambiae	NO
2022-02-28	1	PK36	1	An. gambiae	NO
2022-02-28	1	PK36	2	An. gambiae	NO
2022-02-28	1	PK36	4	An. gambiae	NO
2022-02-28	1	PK36	4	Unidentified	NO
2022-02-28	1	PK36	4	An. gambiae	NO
2022-02-28	1	PK37	19	An. gambiae	NO
2022-02-28	1	PK37	19	An. gambiae	NO
2022-02-28	1	PK37	20	An. gambiae	YES
2022-02-28	1	PK37	21	An. gambiae	YES
2022-02-28	1	PK37	0	An. gambiae	YES
2022-02-28	1	PK37	0	An. gambiae	NO
2022-02-28	1	PK37	2	An. gambiae	YES
2022-02-28	1	PK37	2	An. gambiae	NO
2022-02-28	1	PK37	3	An. gambiae	NO
2022-02-28	1	PK37	3	An. gambiae	NO
2022-02-28	1	PK37	4	An. gambiae	NO
2022-02-28	1	PK37	4	An. gambiae	NO
2022-02-28	1	PK37	4	An. gambiae	NO
2022-02-28	1	PK38	21	An. gambiae	NO
2022-02-28	1	PK38	2	An. gambiae	YES
2022-02-28	1	PK39	21	An. gambiae	NO
2022-02-28	1	PK39	22	An. gambiae	YES
2022-02-28	1	PK39	22	An. gambiae	NO
2022-02-28	1	PK39	1	An. gambiae	NO
2022-02-28	1	PK39	1	An. gambiae	NO
2022-02-28	1	PK39	1	An. gambiae	NO
2022-02-28	1	PK39	2	An. gambiae	NO
2022-02-28	1	PK39	3	An. gambiae	NO
2022-02-28	1	PK39	3	An. gambiae	NO
2022-02-28	1	PK39	3	An. gambiae	NO
2022-02-28	1	PK39	4	An. gambiae	YES
2022-02-28	1	PK39	4	An. gambiae	NO
2022-02-28	1	PK39	4	An. gambiae	NO
2022-02-28	1	PK39	4	An. gambiae	NO
2022-02-28	1	PK39	5	An. gambiae	YES
2022-02-28	1	PK39	5	An. gambiae	NO
2022-02-28	1	PK39	5	An. gambiae	NO
2022-02-28	1	PK39	5	An. gambiae	NO
2022-02-28	1	PK40	20	An. gambiae	YES
2022-02-28	1	PK40	20	An. gambiae	YES
2022-02-28	1	PK40	22	An. gambiae	NO
2022-02-28	1	PK40	22	An. gambiae	NO
2022-02-28	1	PK40	22	An. gambiae	NO
2022-02-28	1	PK40	22	An. gambiae	NO
2022-02-28	1	PK40	23	An. gambiae	NO
2022-02-28	1	PK40	23	An. gambiae	NO
2022-02-28	1	PK40	23	An. gambiae	NO
2022-02-28	1	PK40	23	An. gambiae	NO
2022-02-28	1	PK40	23	An. gambiae	NO
2022-02-28	1	PK40	0	An. gambiae	NO
2022-02-28	1	PK40	0	An. gambiae	NO
2022-02-28	1	PK40	1	An. gambiae	NO
2022-02-28	1	PK40	1	An. gambiae	NO
2022-02-28	1	PK40	2	An. gambiae	YES
2022-02-28	1	PK40	2	An. gambiae	YES
2022-02-28	1	PK40	2	An. gambiae	NO
2022-02-28	1	PK40	2	An. gambiae	NO
2022-02-28	1	PK40	4	An. gambiae	YES
2022-02-28	1	PK40	4	An. gambiae	YES
2022-02-28	1	PK40	4	An. gambiae	NO
2022-02-28	1	PK40	5	An. gambiae	YES
2022-02-28	1	PK40	5	An. gambiae	YES
2022-02-28	1	PK40	5	An. gambiae	YES
2022-02-28	1	PK40	5	An. gambiae	NO
2022-02-28	1	PK40	5	An. gambiae	NO
2022-03-03	2	PK22	23	An. gambiae	NO
2022-03-03	2	PK22	20	An. gambiae	NO
2022-03-03	2	PK22	1	An. gambiae	NO
2022-03-03	2	PK22	3	An. gambiae	YES
2022-03-03	2	PK23	20	An. gambiae	NO
2022-03-03	2	PK23	3	An. gambiae	NO
2022-03-03	2	PK24	20	An. gambiae	NO
2022-03-03	2	PK24	20	An. gambiae	NO
2022-03-03	2	PK24	21	An. gambiae	NO
2022-03-03	2	PK24	21	An. gambiae	NO
2022-03-03	2	PK24	21	Unidentified	NO
2022-03-03	2	PK24	0	An. gambiae	NO
2022-03-03	2	PK24	0	An. gambiae	NO
2022-03-03	2	PK24	1	An. gambiae	YES
2022-03-03	2	PK24	1	An. gambiae	NO
2022-03-03	2	PK24	1	An. gambiae	NO
2022-03-03	2	PK24	2	An. gambiae	NO
2022-03-03	2	PK24	3	An. gambiae	NO
2022-03-03	2	PK24	4	An. gambiae	NO
2022-03-03	2	PK24	5	An. gambiae	NO
2022-03-03	2	PK25	19	An. gambiae	NO
2022-03-03	2	PK25	19	An. gambiae	NO
2022-03-03	2	PK25	20	An. gambiae	NO
2022-03-03	2	PK25	20	An. gambiae	NO
2022-03-03	2	PK25	20	An. gambiae	YES
2022-03-03	2	PK25	21	An. gambiae	NO
2022-03-03	2	PK25	21	An. gambiae	YES
2022-03-03	2	PK25	21	An. gambiae	YES
2022-03-03	2	PK25	21	An. gambiae	YES
2022-03-03	2	PK25	22	An. gambiae	YES
2022-03-03	2	PK25	23	An. gambiae	YES
2022-03-03	2	PK25	1	An. gambiae	NO
2022-03-03	2	PK25	1	An. gambiae	YES
2022-03-03	2	PK25	1	An. gambiae	NO
2022-03-03	2	PK25	1	An. gambiae	NO
2022-03-03	2	PK25	1	An. gambiae	NO
2022-03-03	2	PK26	22	An. gambiae	unknown
2022-03-03	2	PK26	23	An. gambiae	YES
2022-03-03	2	PK26	23	An. gambiae	unknown
2022-03-03	2	PK26	23	An. gambiae	NO
2022-03-03	2	PK26	23	An. gambiae	NO
2022-03-03	2	PK26	0	An. gambiae	YES
2022-03-03	2	PK26	0	An. gambiae	NO
2022-03-03	2	PK26	1	An. gambiae	YES
2022-03-03	2	PK26	1	An. gambiae	NO
2022-03-03	2	PK26	3	An. gambiae	YES
2022-03-03	2	PK26	3	An. gambiae	YES
2022-03-03	2	PK26	3	An. gambiae	NO
2022-03-03	2	PK26	3	An. gambiae	NO
2022-03-03	2	PK26	3	An. gambiae	NO
2022-03-03	2	PK26	3	An. gambiae	NO
2022-03-03	2	PK26	4	An. gambiae	YES
2022-03-03	2	PK26	4	An. gambiae	NO
2022-03-03	2	PK26	4	An. gambiae	NO
2022-03-03	2	PK26	4	An. gambiae	NO
2022-03-03	2	PK26	4	An. gambiae	NO
2022-03-03	2	PK26	4	An. gambiae	NO
2022-03-03	2	PK26	4	An. gambiae	NO
2022-03-03	2	PK26	5	An. gambiae	NO
2022-03-03	2	PK26	5	An. gambiae	NO
2022-03-03	2	PK27	19	An. gambiae	NO
2022-03-03	2	PK27	20	An. rufipes	NO
2022-03-03	2	PK27	21	An. gambiae	YES
2022-03-03	2	PK27	22	An. gambiae	NO
2022-03-03	2	PK27	22	An. gambiae	NO
2022-03-03	2	PK27	22	An. gambiae	NO
2022-03-03	2	PK27	22	An. gambiae	NO
2022-03-03	2	PK27	23	Unidentified	YES
2022-03-03	2	PK27	23	An. gambiae	YES
2022-03-03	2	PK27	0	An. gambiae	NO
2022-03-03	2	PK27	0	Unidentified	NO
2022-03-03	2	PK27	1	An. gambiae	NO
2022-03-03	2	PK27	2	An. gambiae	YES
2022-03-03	2	PK27	2	An. gambiae	YES
2022-03-03	2	PK27	2	An. gambiae	NO
2022-03-03	2	PK27	3	An. gambiae	NO
2022-03-03	2	PK27	4	An. gambiae	YES
2022-03-03	2	PK28	19	An. gambiae	NO
2022-03-03	2	PK28	19	An. gambiae	NO
2022-03-03	2	PK28	21	An. gambiae	NO
2022-03-03	2	PK28	22	An. gambiae	NO
2022-03-03	2	PK28	23	An. gambiae	NO
2022-03-03	2	PK28	0	An. gambiae	NO
2022-03-03	2	PK28	0	An. gambiae	NO
2022-03-03	2	PK28	1	An. gambiae	YES
2022-03-03	2	PK28	1	An. gambiae	NO
2022-03-03	2	PK28	1	An. gambiae	NO
2022-03-03	2	PK28	2	An. gambiae	NO
2022-03-03	2	PK28	3	An. gambiae	NO
2022-03-03	2	PK28	3	An. gambiae	NO
2022-03-03	2	PK28	4	An. gambiae	YES
2022-03-03	2	PK29	23	An. gambiae	unknown
2022-03-03	2	PK29	2	Unidentified	NO
2022-03-03	2	PK29	3	An. gambiae	NO
2022-03-03	2	PK29	5	An. gambiae	NO
2022-03-03	2	PK30	22	An. gambiae	NO
2022-03-03	2	PK30	22	An. gambiae	NO
2022-03-03	2	PK30	2	An. gambiae	YES
2022-03-03	2	PK30	2	An. gambiae	NO
2022-03-03	2	PK30	3	An. gambiae	NO
2022-03-03	2	PK30	3	An. gambiae	NO
2022-03-09	2	PK31	21	An. gambiae	YES
2022-03-09	2	PK31	23	An. gambiae	NO
2022-03-09	2	PK32	19	An. gambiae	unknown
2022-03-09	2	PK32	20	Unidentified	NO
2022-03-09	2	PK32	22	An. gambiae	YES
2022-03-09	2	PK32	0	An. gambiae	YES
2022-03-09	2	PK32	1	An. gambiae	YES
2022-03-09	2	PK32	2	An. gambiae	YES
2022-03-09	2	PK32	2	An. gambiae	NO
2022-03-09	2	PK32	2	An. gambiae	NO
2022-03-09	2	PK32	3	An. gambiae	YES
2022-03-09	2	PK32	4	An. gambiae	NO
2022-03-09	2	PK32	4	An. gambiae	YES
2022-03-09	2	PK32	4	An. gambiae	NO
2022-03-09	2	PK32	4	An. gambiae	NO
2022-03-09	2	PK32	5	An. gambiae	NO
2022-03-09	2	PK32	5	An. gambiae	NO
2022-03-09	2	PK32	5	An. gambiae	NO
2022-03-09	2	PK32	5	An. gambiae	unknown
2022-03-09	2	PK33	20	An. gambiae	YES
2022-03-09	2	PK33	21	An. gambiae	NO
2022-03-09	2	PK33	22	An. gambiae	NO
2022-03-09	2	PK33	22	An. gambiae	NO
2022-03-09	2	PK33	22	An. gambiae	NO
2022-03-09	2	PK33	23	An. gambiae	YES
2022-03-09	2	PK33	23	An. gambiae	NO
2022-03-09	2	PK33	23	An. gambiae	NO
2022-03-09	2	PK33	23	An. gambiae	NO
2022-03-09	2	PK33	23	An. gambiae	NO
2022-03-09	2	PK33	0	An. gambiae	YES
2022-03-09	2	PK33	0	An. gambiae	YES
2022-03-09	2	PK33	0	An. gambiae	NO
2022-03-09	2	PK33	0	An. gambiae	NO
2022-03-09	2	PK33	0	An. gambiae	NO
2022-03-09	2	PK33	0	An. gambiae	NO
2022-03-09	2	PK33	0	An. gambiae	YES
2022-03-09	2	PK33	0	An. gambiae	NO
2022-03-09	2	PK33	0	An. gambiae	NO
2022-03-09	2	PK33	1	An. gambiae	NO
2022-03-09	2	PK33	1	An. gambiae	NO
2022-03-09	2	PK33	1	An. gambiae	NO
2022-03-09	2	PK33	1	An. gambiae	NO
2022-03-09	2	PK33	1	An. gambiae	NO
2022-03-09	2	PK33	1	An. gambiae	NO
2022-03-09	2	PK33	1	An. gambiae	NO
2022-03-09	2	PK33	1	An. gambiae	NO
2022-03-09	2	PK33	2	An. gambiae	NO
2022-03-09	2	PK33	2	An. gambiae	NO
2022-03-09	2	PK33	2	An. gambiae	NO
2022-03-09	2	PK33	2	An. gambiae	NO
2022-03-09	2	PK33	2	An. gambiae	NO
2022-03-09	2	PK33	2	An. gambiae	NO
2022-03-09	2	PK33	3	An. gambiae	NO
2022-03-09	2	PK33	3	An. gambiae	NO
2022-03-09	2	PK33	3	An. gambiae	NO
2022-03-09	2	PK33	3	An. gambiae	NO
2022-03-09	2	PK33	3	An. gambiae	NO
2022-03-09	2	PK33	3	An. gambiae	NO
2022-03-09	2	PK33	3	An. gambiae	NO
2022-03-09	2	PK33	4	An. gambiae	NO
2022-03-09	2	PK33	4	An. gambiae	NO
2022-03-09	2	PK33	5	An. gambiae	YES
2022-03-09	2	PK33	5	An. gambiae	NO
2022-03-09	2	PK33	5	An. gambiae	NO
2022-03-09	2	PK34	4	An. gambiae	NO
2022-03-09	2	PK34	4	An. gambiae	NO
2022-03-09	2	PK35	19	An. gambiae	YES
2022-03-09	2	PK35	19	An. gambiae	NO
2022-03-09	2	PK35	20	An. gambiae	NO
2022-03-09	2	PK35	21	An. gambiae	YES
2022-03-09	2	PK35	22	An. gambiae	NO
2022-03-09	2	PK35	23	An. gambiae	NO
2022-03-09	2	PK35	0	An. gambiae	NO
2022-03-09	2	PK35	0	An. gambiae	NO
2022-03-09	2	PK35	0	An. gambiae	NO
2022-03-09	2	PK35	1	An. gambiae	NO
2022-03-09	2	PK35	1	An. gambiae	NO
2022-03-09	2	PK35	1	An. gambiae	NO
2022-03-09	2	PK35	2	An. gambiae	YES
2022-03-09	2	PK35	2	An. gambiae	YES
2022-03-09	2	PK35	2	An. gambiae	NO
2022-03-09	2	PK35	3	An. gambiae	NO
2022-03-09	2	PK35	3	An. gambiae	NO
2022-03-09	2	PK35	3	Unidentified	NO
2022-03-09	2	PK35	3	An. gambiae	NO
2022-03-09	2	PK35	4	An. gambiae	YES
2022-03-09	2	PK35	4	An. gambiae	YES
2022-03-09	2	PK35	4	An. gambiae	NO
2022-03-09	2	PK35	4	An. gambiae	NO
2022-03-09	2	PK35	5	An. gambiae	NO
2022-03-09	2	PK35	5	An. gambiae	NO
2022-03-09	2	PK36	21	An. gambiae	NO
2022-03-09	2	PK36	22	An. coustani	NO
2022-03-09	2	PK36	23	An. gambiae	YES
2022-03-09	2	PK36	2	An. gambiae	NO
2022-03-09	2	PK36	2	An. gambiae	NO
2022-03-09	2	PK37	19	An. gambiae	NO
2022-03-09	2	PK37	21	An. gambiae	NO
2022-03-09	2	PK37	22	An. gambiae	NO
2022-03-09	2	PK37	22	An. gambiae	NO
2022-03-09	2	PK40	21	An. gambiae	YES
2022-03-09	2	PK40	21	An. gambiae	NO
2022-03-09	2	PK40	21	An. gambiae	NO
2022-03-09	2	PK40	20	An. gambiae	YES
2022-03-09	2	PK40	22	An. gambiae	NO
2022-03-09	2	PK40	22	An. gambiae	NO
2022-03-09	2	PK40	23	An. gambiae	YES
2022-03-09	2	PK40	23	An. gambiae	NO
2022-03-09	2	PK40	1	An. gambiae	NO
2022-03-09	2	PK40	2	An. gambiae	YES
2022-03-09	2	PK40	3	An. gambiae	NO
2022-03-09	2	PK40	4	Unidentified	NO
2022-03-10	3	PK11	21	An. gambiae	YES
2022-03-10	3	PK11	21	An. gambiae	NO
2022-03-10	3	PK11	22	An. gambiae	YES
2022-03-10	3	PK11	23	An. gambiae	NO
2022-03-10	3	PK11	23	An. gambiae	NO
2022-03-10	3	PK11	0	An. gambiae	YES
2022-03-10	3	PK11	0	An. gambiae	NO
2022-03-10	3	PK11	1	An. gambiae	YES
2022-03-10	3	PK11	1	An. gambiae	YES
2022-03-10	3	PK11	1	An. gambiae	NO
2022-03-10	3	PK11	2	An. gambiae	YES
2022-03-10	3	PK11	2	An. gambiae	YES
2022-03-10	3	PK11	2	Unidentified	YES
2022-03-10	3	PK11	3	An. gambiae	NO
2022-03-10	3	PK11	3	An. gambiae	NO
2022-03-10	3	PK11	4	An. rufipes	NO
2022-03-10	3	PK11	4	An. gambiae	NO
2022-03-10	3	PK12	19	An. gambiae	YES
2022-03-10	3	PK12	19	Unidentified	NO
2022-03-10	3	PK12	19	An. gambiae	NO
2022-03-10	3	PK12	19	An. gambiae	NO
2022-03-10	3	PK12	20	An. gambiae	NO
2022-03-10	3	PK12	20	An. gambiae	NO
2022-03-10	3	PK12	20	An. gambiae	NO
2022-03-10	3	PK12	22	An. gambiae	NO
2022-03-10	3	PK12	22	An. gambiae	NO
2022-03-10	3	PK12	22	An. gambiae	NO
2022-03-10	3	PK12	22	An. gambiae	NO
2022-03-10	3	PK12	22	An. gambiae	NO
2022-03-10	3	PK12	22	An. gambiae	NO
2022-03-10	3	PK12	22	An. gambiae	NO
2022-03-10	3	PK12	22	An. gambiae	NO
2022-03-10	3	PK12	23	An. gambiae	NO
2022-03-10	3	PK12	23	An. gambiae	NO
2022-03-10	3	PK12	23	An. gambiae	NO
2022-03-10	3	PK12	23	An. gambiae	NO
2022-03-10	3	PK12	23	An. gambiae	NO
2022-03-10	3	PK12	23	An. gambiae	NO
2022-03-10	3	PK12	23	An. gambiae	NO
2022-03-10	3	PK12	23	An. gambiae	NO
2022-03-10	3	PK12	0	An. gambiae	YES
2022-03-10	3	PK12	0	An. gambiae	NO
2022-03-10	3	PK12	0	An. gambiae	NO
2022-03-10	3	PK12	0	An. gambiae	NO
2022-03-10	3	PK12	0	An. gambiae	NO
2022-03-10	3	PK12	0	An. gambiae	NO
2022-03-10	3	PK12	0	An. gambiae	NO
2022-03-10	3	PK12	0	An. gambiae	NO
2022-03-10	3	PK12	0	An. gambiae	NO
2022-03-10	3	PK12	0	An. gambiae	NO
2022-03-10	3	PK12	0	An. gambiae	NO
2022-03-10	3	PK12	1	An. gambiae	YES
2022-03-10	3	PK12	1	An. gambiae	YES
2022-03-10	3	PK12	1	An. gambiae	NO
2022-03-10	3	PK12	1	An. gambiae	NO
2022-03-10	3	PK12	1	An. gambiae	NO
2022-03-10	3	PK12	1	An. gambiae	NO
2022-03-10	3	PK12	1	An. gambiae	NO
2022-03-10	3	PK12	1	An. gambiae	NO
2022-03-10	3	PK12	1	An. gambiae	NO
2022-03-10	3	PK12	1	An. gambiae	NO
2022-03-10	3	PK12	1	An. gambiae	NO
2022-03-10	3	PK12	1	An. gambiae	NO
2022-03-10	3	PK12	2	An. gambiae	NO
2022-03-10	3	PK12	2	An. gambiae	YES
2022-03-10	3	PK12	2	An. gambiae	NO
2022-03-10	3	PK12	2	An. gambiae	NO
2022-03-10	3	PK12	2	An. gambiae	NO
2022-03-10	3	PK12	2	An. gambiae	NO
2022-03-10	3	PK12	2	An. gambiae	NO
2022-03-10	3	PK12	2	An. gambiae	NO
2022-03-10	3	PK12	3	An. gambiae	NO
2022-03-10	3	PK12	3	An. gambiae	NO
2022-03-10	3	PK12	3	An. gambiae	NO
2022-03-10	3	PK12	3	An. gambiae	NO
2022-03-10	3	PK12	3	An. gambiae	NO
2022-03-10	3	PK12	3	An. gambiae	NO
2022-03-10	3	PK12	3	Unidentified	NO
2022-03-10	3	PK12	3	An. gambiae	NO
2022-03-10	3	PK12	3	An. gambiae	NO
2022-03-10	3	PK12	4	An. gambiae	YES
2022-03-10	3	PK12	4	An. gambiae	NO
2022-03-10	3	PK12	4	An. gambiae	NO
2022-03-10	3	PK12	4	An. gambiae	NO
2022-03-10	3	PK12	4	An. gambiae	NO
2022-03-10	3	PK12	4	An. gambiae	NO
2022-03-10	3	PK12	4	An. gambiae	NO
2022-03-10	3	PK12	4	An. gambiae	NO
2022-03-10	3	PK12	4	An. gambiae	NO
2022-03-10	3	PK12	4	An. gambiae	NO
2022-03-10	3	PK12	5	An. gambiae	YES
2022-03-10	3	PK12	5	An. gambiae	NO
2022-03-10	3	PK12	5	An. gambiae	NO
2022-03-10	3	PK12	5	An. gambiae	NO
2022-03-10	3	PK12	5	An. gambiae	NO
2022-03-10	3	PK13	19	An. gambiae	NO
2022-03-10	3	PK13	19	An. gambiae	NO
2022-03-10	3	PK13	19	An. gambiae	NO
2022-03-10	3	PK13	20	An. gambiae	YES
2022-03-10	3	PK13	20	An. gambiae	NO
2022-03-10	3	PK13	20	An. gambiae	NO
2022-03-10	3	PK13	20	An. gambiae	NO
2022-03-10	3	PK13	20	An. gambiae	NO
2022-03-10	3	PK13	21	An. gambiae	YES
2022-03-10	3	PK13	21	An. gambiae	NO
2022-03-10	3	PK13	22	An. gambiae	NO
2022-03-10	3	PK13	22	An. gambiae	NO
2022-03-10	3	PK13	22	An. gambiae	NO
2022-03-10	3	PK13	22	An. gambiae	NO
2022-03-10	3	PK13	23	An. gambiae	YES
2022-03-10	3	PK13	23	An. gambiae	NO
2022-03-10	3	PK13	23	An. gambiae	NO
2022-03-10	3	PK13	23	An. gambiae	NO
2022-03-10	3	PK13	0	An. gambiae	NO
2022-03-10	3	PK13	0	An. gambiae	NO
2022-03-10	3	PK13	0	An. gambiae	NO
2022-03-10	3	PK13	0	An. gambiae	NO
2022-03-10	3	PK13	1	An. gambiae	NO
2022-03-10	3	PK13	1	An. gambiae	NO
2022-03-10	3	PK13	1	An. longipalpis	NO
2022-03-10	3	PK13	1	An. gambiae	NO
2022-03-10	3	PK13	2	An. gambiae	YES
2022-03-10	3	PK13	2	An. gambiae	NO
2022-03-10	3	PK13	2	An. gambiae	NO
2022-03-10	3	PK13	3	An. longipalpis	NO
2022-03-10	3	PK13	3	An. gambiae	NO
2022-03-10	3	PK13	3	An. gambiae	NO
2022-03-10	3	PK13	3	An. gambiae	NO
2022-03-10	3	PK13	3	An. gambiae	NO
2022-03-10	3	PK13	4	An. gambiae	YES
2022-03-10	3	PK13	4	An. gambiae	NO
2022-03-10	3	PK13	4	An. gambiae	NO
2022-03-10	3	PK13	4	An. gambiae	NO
2022-03-10	3	PK13	5	An. gambiae	YES
2022-03-10	3	PK13	5	An. gambiae	NO
2022-03-10	3	PK14	20	An. longipalpis	NO
2022-03-10	3	PK14	21	An. gambiae	YES
2022-03-10	3	PK14	21	An. gambiae	NO
2022-03-10	3	PK14	21	An. gambiae	NO
2022-03-10	3	PK14	22	An. longipalpis	YES
2022-03-10	3	PK14	22	An. gambiae	NO
2022-03-10	3	PK14	22	An. gambiae	NO
2022-03-10	3	PK14	23	An. gambiae	NO
2022-03-10	3	PK14	2	An. gambiae	YES
2022-03-10	3	PK14	2	An. gambiae	NO
2022-03-10	3	PK14	3	An. gambiae	NO
2022-03-10	3	PK14	3	An. longipalpis	NO
2022-03-10	3	PK14	4	An. longipalpis	YES
2022-03-10	3	PK14	4	An. gambiae	YES
2022-03-10	3	PK14	4	An. gambiae	NO
2022-03-10	3	PK14	4	An. gambiae	NO
2022-03-10	3	PK14	4	An. gambiae	NO
2022-03-10	3	PK14	4	An. gambiae	NO
2022-03-10	3	PK15	22	An. gambiae	NO
2022-03-10	3	PK15	1	An. gambiae	NO
2022-03-10	3	PK15	3	An. gambiae	YES
2022-03-10	3	PK15	3	An. gambiae	YES
2022-03-10	3	PK15	3	An. gambiae	NO
2022-03-10	3	PK15	3	An. gambiae	NO
2022-03-10	3	PK15	4	An. gambiae	NO
2022-03-10	3	PK15	5	An. gambiae	NO
2022-03-10	3	PK16	22	An. gambiae	NO
2022-03-10	3	PK18	22	An. gambiae	NO
2022-03-10	3	PK18	23	An. gambiae	YES
2022-03-10	3	PK18	0	An. gambiae	NO
2022-03-10	3	PK19	19	An. gambiae	NO
2022-03-10	3	PK19	21	An. gambiae	NO
2022-03-10	3	PK19	2	An. gambiae	NO
2022-03-10	2	PK41	23	An. gambiae	NO
2022-03-10	2	PK41	23	An. gambiae	YES
2022-03-10	2	PK41	23	An. gambiae	NO
2022-03-10	2	PK41	1	An. gambiae	NO
2022-03-10	2	PK41	1	An. gambiae	NO
2022-03-10	2	PK41	2	An. gambiae	NO
2022-03-10	2	PK41	2	An. gambiae	YES
2022-03-10	2	PK41	3	An. gambiae	NO
2022-03-10	2	PK41	3	An. gambiae	NO
2022-03-10	2	PK41	4	An. gambiae	NO
2022-03-10	2	PK41	4	An. gambiae	NO
2022-03-10	2	PK41	4	An. gambiae	NO
2022-03-10	2	PK41	5	An. gambiae	NO
2022-03-10	2	PK41	5	An. gambiae	NO
2022-03-14	3	PK04	0	An. gambiae	YES
2022-03-14	3	PK07	19	An. gambiae	NO
2022-03-14	3	PK07	20	An. gambiae	NO
2022-03-14	3	PK07	0	An. gambiae	NO
2022-03-14	3	PK07	23	An. gambiae	NO
2022-03-14	3	PK07	1	An. gambiae	NO
2022-03-14	3	PK06	4	An. gambiae	YES
2022-03-14	3	PK06	5	An. gambiae	YES
2022-03-14	3	PK06	5	An. gambiae	YES
2022-03-14	3	PK06	5	An. gambiae	YES
2022-03-14	3	PK06	5	An. gambiae	YES
2022-03-14	3	PK06	5	An. gambiae	YES
2022-03-21	4	PK06	21	An. gambiae	NO
2022-03-21	4	PK06	22	An. gambiae	NO
2022-03-21	4	PK06	0	An. gambiae	NO
2022-03-21	4	PK06	0	An. gambiae	NO
2022-03-21	4	PK06	3	An. gambiae	YES
2022-03-21	4	PK06	3	An. gambiae	YES
2022-03-21	4	PK06	3	An. gambiae	NO
2022-03-21	4	PK06	3	An. gambiae	NO
2022-03-21	4	PK06	4	An. gambiae	YES
2022-03-21	4	PK06	5	An. gambiae	YES
2022-03-21	4	PK06	5	An. gambiae	NO
2022-03-28	5	PK06	19	An. gambiae	YES
2022-03-28	5	PK06	22	An. gambiae	NO
2022-03-28	5	PK06	0	An. gambiae	NO
2022-03-28	5	PK06	1	An. gambiae	NO
2022-03-28	5	PK06	5	An. gambiae	YES
2022-04-04	6	PK06	18	An. gambiae	Yes
2022-04-04	6	PK06	19	An. gambiae	No
2022-04-04	6	PK06	22	An. gambiae	No
2022-04-04	6	PK06	22	An. gambiae	No
2022-04-04	6	PK06	23	An. gambiae	No
2022-04-04	6	PK06	0	An. gambiae	No
2022-04-04	6	PK06	0	An. gambiae	No
2022-04-04	6	PK06	4	An. gambiae	Yes
2022-04-04	6	PK06	4	An. gambiae	Yes
2022-04-04	6	PK06	4	An. gambiae	Yes
2022-04-04	6	PK06	21	An. gambiae	No
2022-04-04	6	PK06	1	An. gambiae	No
2022-04-04	6	PK06	3	An. gambiae	No
2022-04-04	6	PK06	5	An. gambiae	Yes
2022-04-11	7	PK06	19	An. gambiae	No
2022-04-11	7	PK06	21	An. gambiae	Yes
2022-04-11	7	PK06	1	An. gambiae	Yes
2022-04-11	7	PK06	1	An. gambiae	No
2022-04-11	7	PK06	3	An. gambiae	Yes
2022-04-11	7	PK06	4	An. gambiae	Yes
2022-04-11	7	PK06	5	An. gambiae	Yes
2022-04-11	7	PK06	5	An. gambiae	Yes
2022-04-11	7	PK06	19	An. gambiae	Yes
2022-03-14	3	PK08	2	An. rufipes	NO
2022-03-14	3	PK09	22	An. squamosus	NO
2022-03-14	3	PK09	2	An. gambiae	NO
2022-03-14	3	PK10	21	An. gambiae	NO
2022-03-14	3	PK10	22	An. gambiae	NO
2022-03-14	3	PK10	23	An. gambiae	YES
2022-03-14	3	PK10	23	An. gambiae	YES
2022-03-14	3	PK10	23	An. gambiae	NO
2022-03-14	3	PK10	0	An. gambiae	YES
2022-03-14	3	PK10	0	An. gambiae	YES
2022-03-14	3	PK10	0	An. gambiae	NO
2022-03-14	3	PK10	0	An. gambiae	NO
2022-03-14	3	PK10	1	An. gambiae	YES
2022-03-14	3	PK10	1	An. gambiae	YES
2022-03-14	3	PK10	1	An. gambiae	NO
2022-03-14	3	PK10	1	An. longipalpis	NO
2022-03-14	3	PK10	2	An. gambiae	YES
2022-03-14	3	PK10	2	An. gambiae	YES
2022-03-14	3	PK10	3	An. gambiae	YES
2022-03-14	3	PK10	3	An. gambiae	NO
2022-03-14	3	PK10	5	An. gambiae	YES
2022-03-15	4	PK11	20	An. gambiae	NO
2022-03-15	4	PK11	22	An. squamosus	NO
2022-03-15	4	PK11	22	An. gambiae	YES
2022-03-15	4	PK11	22	An. gambiae	NO
2022-03-15	4	PK11	22	An. longipalpis	NO
2022-03-15	4	PK11	22	An. gambiae	NO
2022-03-15	4	PK11	22	An. gambiae	NO
2022-03-15	4	PK11	22	An. longipalpis	NO
2022-03-15	4	PK11	21	An. gambiae	NO
2022-03-15	4	PK11	21	An. gambiae	NO
2022-03-15	4	PK11	23	An. gambiae	NO
2022-03-15	4	PK11	23	An. gambiae	NO
2022-03-15	4	PK11	23	An. gambiae	NO
2022-03-15	4	PK11	0	An. gambiae	YES
2022-03-15	4	PK11	0	An. gambiae	NO
2022-03-15	4	PK11	0	An. gambiae	NO
2022-03-15	4	PK11	0	An. gambiae	NO
2022-03-15	4	PK11	1	An. gambiae	YES
2022-03-15	4	PK11	1	An. gambiae	YES
2022-03-15	4	PK11	1	An. gambiae	NO
2022-03-15	4	PK11	2	An. gambiae	YES
2022-03-15	4	PK11	2	An. squamosus	NO
2022-03-15	4	PK11	2	An. gambiae	NO
2022-03-15	4	PK11	2	An. gambiae	NO
2022-03-15	4	PK11	2	An. gambiae	NO
2022-03-15	4	PK11	2	An. gambiae	NO
2022-03-15	4	PK11	3	An. gambiae	NO
2022-03-15	4	PK11	4	An. gambiae	YES
2022-03-15	4	PK12	20	An. gambiae	NO
2022-03-15	4	PK12	21	An. gambiae	YES
2022-03-15	4	PK12	21	An. gambiae	NO
2022-03-15	4	PK12	21	An. gambiae	NO
2022-03-15	4	PK12	22	An. gambiae	NO
2022-03-15	4	PK12	22	An. gambiae	NO
2022-03-15	4	PK12	23	An. gambiae	NO
2022-03-15	4	PK12	23	An. gambiae	NO
2022-03-15	4	PK12	23	An. gambiae	NO
2022-03-15	4	PK12	0	An. gambiae	NO
2022-03-15	4	PK12	0	An. gambiae	NO
2022-03-15	4	PK12	0	An. gambiae	NO
2022-03-15	4	PK12	0	An. gambiae	NO
2022-03-15	4	PK12	0	An. gambiae	NO
2022-03-15	4	PK12	0	An. gambiae	NO
2022-03-15	4	PK12	1	An. gambiae	YES
2022-03-15	4	PK12	1	An. gambiae	NO
2022-03-15	4	PK12	1	An. gambiae	NO
2022-03-15	4	PK12	1	An. gambiae	NO
2022-03-15	4	PK12	1	An. gambiae	NO
2022-03-15	4	PK12	1	An. gambiae	NO
2022-03-15	4	PK12	1	An. gambiae	NO
2022-03-15	4	PK12	1	An. gambiae	NO
2022-03-15	4	PK12	2	An. gambiae	YES
2022-03-15	4	PK12	2	An. gambiae	NO
2022-03-15	4	PK12	2	An. gambiae	NO
2022-03-15	4	PK12	2	An. gambiae	NO
2022-03-15	4	PK12	2	An. gambiae	NO
2022-03-15	4	PK12	3	An. gambiae	NO
2022-03-15	4	PK12	3	An. gambiae	NO
2022-03-15	4	PK12	4	An. gambiae	YES
2022-03-15	4	PK12	4	An. gambiae	NO
2022-03-15	4	PK12	4	An. gambiae	NO
2022-03-15	4	PK12	4	An. gambiae	NO
2022-03-15	4	PK12	5	An. gambiae	YES
2022-03-15	4	PK13	22	An. longipalpis	NO
2022-03-15	4	PK13	22	An. gambiae	NO
2022-03-15	4	PK13	22	An. gambiae	NO
2022-03-15	4	PK13	22	An. gambiae	NO
2022-03-15	4	PK13	22	An. gambiae	NO
2022-03-15	4	PK13	22	An. gambiae	NO
2022-03-15	4	PK13	22	An. gambiae	NO
2022-03-15	4	PK13	22	An. gambiae	YES
2022-03-15	4	PK13	23	An. gambiae	NO
2022-03-15	4	PK13	23	An. gambiae	NO
2022-03-15	4	PK13	23	An. gambiae	NO
2022-03-15	4	PK13	23	An. gambiae	NO
2022-03-15	4	PK13	23	An. longipalpis	NO
2022-03-15	4	PK13	23	An. gambiae	NO
2022-03-15	4	PK13	23	An. gambiae	NO
2022-03-15	4	PK13	23	An. gambiae	NO
2022-03-15	4	PK13	23	An. gambiae	NO
2022-03-15	4	PK13	0	An. gambiae	YES
2022-03-15	4	PK13	0	An. gambiae	YES
2022-03-15	4	PK13	0	An. gambiae	NO
2022-03-15	4	PK13	0	An. gambiae	NO
2022-03-15	4	PK13	0	An. gambiae	NO
2022-03-15	4	PK13	0	An. gambiae	NO
2022-03-15	4	PK13	0	An. gambiae	NO
2022-03-15	4	PK13	0	An. gambiae	NO
2022-03-15	4	PK13	1	An. gambiae	YES
2022-03-15	4	PK13	1	An. gambiae	YES
2022-03-15	4	PK13	1	An. gambiae	YES
2022-03-15	4	PK13	1	An. gambiae	NO
2022-03-15	4	PK13	1	An. gambiae	NO
2022-03-15	4	PK13	2	An. gambiae	YES
2022-03-15	4	PK13	2	An. gambiae	YES
2022-03-15	4	PK13	2	An. gambiae	NO
2022-03-15	4	PK13	2	An. gambiae	NO
2022-03-15	4	PK13	2	An. gambiae	NO
2022-03-15	4	PK13	2	An. longipalpis	NO
2022-03-15	4	PK13	2	An. gambiae	NO
2022-03-15	4	PK13	3	An. gambiae	YES
2022-03-15	4	PK13	3	An. gambiae	NO
2022-03-15	4	PK13	3	An. gambiae	NO
2022-03-15	4	PK13	3	An. gambiae	NO
2022-03-15	4	PK13	3	An. gambiae	NO
2022-03-15	4	PK13	3	An. gambiae	NO
2022-03-15	4	PK13	3	An. gambiae	NO
2022-03-15	4	PK13	4	An. gambiae	NO
2022-03-15	4	PK13	4	An. gambiae	NO
2022-03-15	4	PK13	4	An. gambiae	NO
2022-03-15	4	PK13	4	An. gambiae	NO
2022-03-15	4	PK13	5	An. gambiae	YES
2022-03-15	4	PK14	22	An. gambiae	NO
2022-03-15	4	PK14	0	An. gambiae	NO
2022-03-15	4	PK14	1	An. gambiae	YES
2022-03-15	4	PK14	1	An. longipalpis	NO
2022-03-15	4	PK14	2	An. gambiae	YES
2022-03-15	4	PK14	2	An. gambiae	NO
2022-03-15	4	PK14	2	An. gambiae	NO
2022-03-15	4	PK14	2	An. longipalpis	NO
2022-03-15	4	PK14	3	An. gambiae	NO
2022-03-15	4	PK14	3	An. gambiae	NO
2022-03-15	4	PK14	3	Unidentified	NO
2022-03-15	4	PK14	3	An. gambiae	NO
2022-03-15	4	PK14	4	An. gambiae	NO
2022-03-15	4	PK14	4	An. gambiae	NO
2022-03-15	4	PK14	4	An. gambiae	NO
2022-03-15	4	PK14	5	An. gambiae	NO
2022-03-15	4	PK15	22	An. gambiae	NO
2022-03-15	4	PK15	22	An. gambiae	NO
2022-03-15	4	PK15	23	An. gambiae	NO
2022-03-15	4	PK15	23	An. gambiae	NO
2022-03-15	4	PK15	0	An. longipalpis	NO
2022-03-15	4	PK15	3	An. gambiae	NO
2022-03-15	4	PK15	3	An. gambiae	NO
2022-03-15	4	PK18	22	An. gambiae	YES
2022-03-15	4	PK18	0	An. gambiae	NO
2022-03-15	4	PK19	21	An. gambiae	NO
2022-03-15	4	PK19	21	An. gambiae	NO
2022-03-15	4	PK19	22	An. gambiae	NO
2022-03-15	4	PK19	0	An. gambiae	NO
2022-03-15	4	PK19	0	An. gambiae	NO
2022-03-15	4	PK19	1	An. gambiae	NO
2022-03-15	4	PK19	3	An. gambiae	NO
2022-03-16	3	PK21	1	An. gambiae	YES
2022-03-16	3	PK21	3	An. gambiae	YES
2022-03-16	3	PK21	4	An. gambiae	YES
2022-03-16	3	PK22	20	An. gambiae	NO
2022-03-16	3	PK22	0	An. gambiae	YES
2022-03-16	3	PK22	1	An. gambiae	YES
2022-03-16	3	PK25	20	An. gambiae	NO
2022-03-16	3	PK25	3	An. squamosus	NO
2022-03-16	3	PK26	1	An. gambiae	YES
2022-03-16	3	PK26	1	An. gambiae	NO
2022-03-16	3	PK26	3	An. gambiae	YES
2022-03-16	3	PK26	3	An. gambiae	NO
2022-03-16	3	PK26	3	An. gambiae	NO
2022-03-16	3	PK27	22	An. gambiae	NO
2022-03-16	3	PK27	23	An. gambiae	NO
2022-03-16	3	PK27	23	An. gambiae	NO
2022-03-16	3	PK27	0	An. gambiae	NO
2022-03-16	3	PK27	3	An. longipalpis	YES
2022-03-16	3	PK27	3	An. longipalpis	YES
2022-03-16	3	PK27	3	An. gambiae	YES
2022-03-16	3	PK27	4	An. gambiae	YES
2022-03-16	3	PK28	23	An. gambiae	NO
2022-03-16	3	PK28	4	An. coustani	NO
2022-03-16	3	PK28	4	An. gambiae	NO
2022-03-16	3	PK29	22	An. gambiae	NO
2022-03-16	3	PK29	23	An. gambiae	NO
2022-03-16	3	PK29	22	An. gambiae	NO
2022-03-16	3	PK29	2	An. gambiae	YES
2022-03-16	3	PK29	2	An. gambiae	YES
2022-03-16	3	PK29	0	An. gambiae	NO
2022-03-16	3	PK29	1	An. gambiae	NO
2022-03-16	3	PK30	2	An. gambiae	NO
2022-03-16	3	PK30	4	An. gambiae	NO
2022-03-16	3	PK30	5	An. gambiae	NO
2022-03-17	3	PK31	2	An. gambiae	YES
2022-03-17	3	PK32	2	An. gambiae	YES
2022-03-17	3	PK32	3	An. gambiae	NO
2022-03-17	3	PK33	1	An. gambiae	YES
2022-03-17	3	PK33	3	An. gambiae	YES
2022-03-17	3	PK33	4	An. longipalpis	YES
2022-03-17	3	PK33	4	An. gambiae	NO
2022-03-17	3	PK33	5	An. gambiae	YES
2022-03-17	3	PK34	4	An. gambiae	NO
2022-03-17	3	PK34	5	An. gambiae	YES
2022-03-17	3	PK35	20	An. gambiae	NO
2022-03-17	3	PK35	0	An. gambiae	NO
2022-03-17	3	PK35	0	An. gambiae	NO
2022-03-17	3	PK35	2	An. gambiae	YES
2022-03-17	3	PK35	2	An. gambiae	YES
2022-03-17	3	PK35	3	An. gambiae	NO
2022-03-17	3	PK35	4	An. gambiae	YES
2022-03-17	3	PK35	4	An. gambiae	NO
2022-03-17	3	PK35	5	An. gambiae	NO
2022-03-17	3	PK36	1	An. gambiae	NO
2022-03-17	3	PK36	2	An. gambiae	YES
2022-03-17	3	PK36	2	An. gambiae	YES
2022-03-17	3	PK36	2	An. gambiae	YES
2022-03-17	3	PK36	3	An. gambiae	NO
2022-03-17	3	PK37	20	An. gambiae	YES
2022-03-17	3	PK37	2	An. coustani	NO
2022-03-17	3	PK37	2	An. coustani	NO
2022-03-17	3	PK37	3	An. gambiae	NO
2022-03-17	3	PK37	3	An. coustani	NO
2022-03-17	3	PK38	2	An. gambiae	YES
2022-03-17	3	PK38	4	An. gambiae	YES
2022-03-17	3	PK40	2	An. gambiae	YES
2022-03-17	3	PK40	2	An. gambiae	YES
2022-03-17	3	PK40	2	An. gambiae	NO
2022-03-17	3	PK40	2	An. gambiae	NO
2022-03-17	3	PK40	2	An. gambiae	NO
2022-03-17	3	PK40	2	An. gambiae	NO
2022-03-17	3	PK41	0	An. gambiae	NO
2022-03-17	3	PK41	2	An. gambiae	NO
2022-03-17	3	PK41	2	An. gambiae	NO
2022-03-17	3	PK41	2	An. gambiae	NO
2022-03-17	3	PK41	3	An. gambiae	NO
2022-03-17	3	PK41	4	An. gambiae	YES
2022-03-17	3	PK41	4	An. gambiae	NO
2022-03-17	3	PK41	4	An. gambiae	NO
2022-03-17	3	PK41	4	An. gambiae	NO
2022-03-17	3	PK41	4	An. gambiae	NO
2022-03-17	3	PK41	5	An. gambiae	YES
2022-03-21	4	PK02	22	An. gambiae	NO
2022-03-21	4	PK02	23	An. squamosus	YES
2022-03-21	4	PK02	0	An. gambiae	YES
2022-03-21	4	PK02	5	An. rufipes	YES
2022-04-11	7	PK06	19	An. gambiae	No
2022-04-11	7	PK06	22	An. gambiae	Yes
2022-04-11	7	PK06	22	An. gambiae	Yes
2022-04-11	7	PK06	0	An. gambiae	Yes
2022-04-11	7	PK06	1	An. gambiae	Yes
2022-04-11	7	PK06	1	An. gambiae	No
2022-04-11	7	PK06	2	An. gambiae	Yes
2022-04-11	7	PK06	2	An. gambiae	Yes
2022-04-11	7	PK06	4	An. gambiae	Yes
2022-04-11	7	PK06	5	An. gambiae	Yes
2022-03-14	3	PK06	20	An. longipalpis	NO
2022-03-14	3	PK06	1	An. longipalpis	YES
2022-03-14	3	PK06	4	An. longipalpis	YES
2022-03-14	3	PK06	5	An. longipalpis	NO
2022-03-21	4	PK06	0	An. longipalpis	NO
2022-03-28	5	PK06	19	An. longipalpis	NO
2022-03-28	5	PK06	19	An. longipalpis	NO
2022-04-11	7	PK06	19	An. longipalpis	No
2022-03-28	5	PK06	0	An. maculipalpis	NO
2022-03-28	5	PK06	23	An. maculipalpis	NO
2022-04-11	7	PK06	4	An. maculipalpis	Yes
2022-04-11	7	PK06	21	An. maculipalpis	Yes
2022-03-21	4	PK06	5	An. pretoriensis	YES
2022-03-21	4	PK06	5	An. pretoriensis	NO
2022-03-21	4	PK06	21	An. pretoriensis	YES
2022-03-21	4	PK06	21	An. pretoriensis	NO
2022-03-21	4	PK06	22	An. pretoriensis	NO
2022-03-21	4	PK06	23	An. pretoriensis	YES
2022-03-21	4	PK06	23	An. pretoriensis	YES
2022-03-21	4	PK06	0	An. pretoriensis	YES
2022-04-11	7	PK06	0	An. pretoriensis	Yes
2022-02-21	2	PK06	21	An. rufipes	YES
2022-02-21	2	PK06	21	An. rufipes	NO
2022-02-21	2	PK06	21	An. rufipes	NO
2022-02-21	2	PK06	23	An. rufipes	YES
2022-02-21	2	PK06	4	An. rufipes	NO
2022-03-14	3	PK06	0	An. rufipes	NO
2022-03-14	3	PK06	2	An. rufipes	YES
2022-03-14	3	PK06	22	An. rufipes	NO
2022-03-14	3	PK06	3	An. rufipes	YES
2022-03-14	3	PK06	3	An. rufipes	NO
2022-03-14	3	PK06	4	An. rufipes	YES
2022-03-14	3	PK06	4	An. rufipes	YES
2022-03-14	3	PK06	4	An. rufipes	NO
2022-03-14	3	PK06	4	An. rufipes	YES
2022-03-14	3	PK06	4	An. rufipes	YES
2022-03-14	3	PK06	4	An. rufipes	YES
2022-03-14	3	PK06	4	An. rufipes	YES
2022-03-14	3	PK06	4	An. rufipes	YES
2022-03-14	3	PK06	4	An. rufipes	NO
2022-03-14	3	PK06	5	An. rufipes	YES
2022-03-14	3	PK06	5	An. rufipes	YES
2022-03-14	3	PK06	5	An. rufipes	NO
2022-03-21	4	PK06	18	An. rufipes	NO
2022-03-21	4	PK06	18	An. rufipes	NO
2022-03-21	4	PK06	18	An. rufipes	YES
2022-03-21	4	PK06	19	An. rufipes	NO
2022-03-21	4	PK06	19	An. rufipes	NO
2022-03-21	4	PK06	19	An. rufipes	YES
2022-03-21	4	PK06	20	An. rufipes	YES
2022-03-21	4	PK06	20	An. rufipes	YES
2022-03-21	4	PK06	20	An. rufipes	YES
2022-03-21	4	PK06	20	An. rufipes	YES
2022-03-21	4	PK06	20	An. rufipes	YES
2022-03-21	4	PK06	20	An. rufipes	YES
2022-03-21	4	PK06	20	An. rufipes	NO
2022-03-21	4	PK06	20	An. rufipes	NO
2022-03-21	4	PK06	21	An. rufipes	YES
2022-03-21	4	PK06	21	An. rufipes	NO
2022-03-21	4	PK06	21	An. rufipes	NO
2022-03-21	4	PK06	22	An. rufipes	YES
2022-03-21	4	PK06	22	An. rufipes	NO
2022-03-21	4	PK06	23	An. rufipes	YES
2022-03-21	4	PK06	23	An. rufipes	NO
2022-03-21	4	PK06	23	An. rufipes	NO
2022-03-21	4	PK06	23	An. rufipes	NO
2022-03-21	4	PK06	0	An. rufipes	YES
2022-03-21	4	PK06	0	An. rufipes	YES
2022-03-21	4	PK06	0	An. rufipes	YES
2022-03-21	4	PK06	0	An. rufipes	NO
2022-03-21	4	PK06	1	An. rufipes	YES
2022-03-21	4	PK06	1	An. rufipes	YES
2022-03-21	4	PK06	2	An. rufipes	YES
2022-03-21	4	PK06	2	An. rufipes	YES
2022-03-21	4	PK06	3	An. rufipes	YES
2022-03-21	4	PK06	3	An. rufipes	YES
2022-03-21	4	PK06	3	An. rufipes	NO
2022-03-21	4	PK06	4	An. rufipes	YES
2022-03-21	4	PK06	4	An. rufipes	YES
2022-03-21	4	PK06	4	An. rufipes	YES
2022-03-21	4	PK06	4	An. rufipes	YES
2022-03-21	4	PK06	4	An. rufipes	NO
2022-03-21	4	PK06	4	An. rufipes	NO
2022-03-21	4	PK06	5	An. rufipes	YES
2022-03-21	4	PK06	5	An. rufipes	YES
2022-03-21	4	PK06	5	An. rufipes	YES
2022-03-21	4	PK06	5	An. rufipes	NO
2022-03-21	4	PK06	5	An. rufipes	NO
2022-03-21	4	PK06	5	An. rufipes	NO
2022-03-21	4	PK06	18	An. rufipes	YES
2022-03-21	4	PK06	18	An. rufipes	YES
2022-03-21	4	PK06	18	An. rufipes	NO
2022-03-21	4	PK06	18	An. rufipes	NO
2022-03-21	4	PK06	18	An. rufipes	NO
2022-03-21	4	PK06	18	An. rufipes	NO
2022-03-21	4	PK06	19	An. rufipes	NO
2022-03-21	4	PK06	19	An. rufipes	NO
2022-03-21	4	PK06	19	An. rufipes	NO
2022-03-21	4	PK06	21	An. rufipes	YES
2022-03-21	4	PK06	21	An. rufipes	YES
2022-03-21	4	PK06	21	An. rufipes	YES
2022-03-21	4	PK06	21	An. rufipes	YES
2022-03-21	4	PK06	21	An. rufipes	NO
2022-03-21	4	PK06	21	An. rufipes	NO
2022-03-21	4	PK06	22	An. rufipes	YES
2022-03-21	4	PK06	23	An. rufipes	YES
2022-03-21	4	PK06	23	An. rufipes	NO
2022-03-21	4	PK06	0	An. rufipes	YES
2022-03-21	4	PK06	0	An. rufipes	YES
2022-03-21	4	PK06	0	An. rufipes	YES
2022-03-21	4	PK06	0	An. rufipes	YES
2022-03-21	4	PK06	0	An. rufipes	YES
2022-03-21	4	PK09	19	An. rufipes	NO
2022-03-21	4	PK10	21	An. coustani	NO
2022-03-21	4	PK10	21	An. pretoriensis	NO
2022-03-21	4	PK10	21	An. gambiae	NO
2022-03-21	4	PK10	4	An. gambiae	YES
2022-03-21	4	PK10	4	An. gambiae	NO
2022-03-22	5	PK11	0	An. gambiae	NO
2022-03-22	5	PK11	20	An. longipalpis	NO
2022-03-22	5	PK11	1	An. gambiae	NO
2022-03-22	5	PK11	2	An. gambiae	NO
2022-03-22	5	PK12	20	An. gambiae	NO
2022-03-22	5	PK12	21	Unidentified	NO
2022-03-22	5	PK12	21	An. gambiae	NO
2022-03-22	5	PK12	4	An. longipalpis	NO
2022-03-22	5	PK12	4	An. longipalpis	NO
2022-03-22	5	PK12	5	An. longipalpis	YES
2022-03-22	5	PK12	0	An. gambiae	NO
2022-03-22	5	PK12	0	An. gambiae	NO
2022-03-22	5	PK12	1	An. gambiae	NO
2022-03-22	5	PK12	2	An. gambiae	YES
2022-03-22	5	PK12	2	An. gambiae	NO
2022-03-22	5	PK12	3	An. gambiae	NO
2022-03-22	5	PK12	3	An. gambiae	NO
2022-03-22	5	PK13	22	An. gambiae	NO
2022-03-22	5	PK14	22	An. gambiae	NO
2022-03-22	5	PK14	23	An. gambiae	NO
2022-03-22	5	PK14	3	An. gambiae	NO
2022-03-22	5	PK14	4	An. gambiae	YES
2022-03-22	5	PK14	5	An. gambiae	YES
2022-03-22	5	PK14	3	An. gambiae	NO
2022-03-22	5	PK14	5	An. longipalpis	NO
2022-03-22	5	PK15	0	An. longipalpis	NO
2022-03-23	4	PK21	20	An. gambiae	NO
2022-03-23	4	PK21	21	An. gambiae	YES
2022-03-23	4	PK21	1	An. gambiae	YES
2022-03-23	4	PK21	1	An. gambiae	NO
2022-03-23	4	PK22	21	An. gambiae	NO
2022-03-23	4	PK22	0	An. gambiae	NO
2022-03-23	4	PK22	0	An. gambiae	NO
2022-03-23	4	PK22	0	Unidentified	NO
2022-03-23	4	PK22	21	An. gambiae	YES
2022-03-23	4	PK22	23	An. gambiae	YES
2022-03-23	4	PK23	23	An. gambiae	NO
2022-03-23	4	PK24	19	An. squamosus	NO
2022-03-23	4	PK24	20	Unidentified	NO
2022-03-23	4	PK24	0	An. gambiae	No
2022-03-23	4	PK24	0	An. gambiae	NO
2022-03-23	4	PK25	22	An. gambiae	NO
2022-03-23	4	PK25	22	An. gambiae	NO
2022-03-23	4	PK25	23	An. gambiae	NO
2022-03-23	4	PK25	0	An. gambiae	YES
2022-03-23	4	PK25	2	An. gambiae	YES
2022-03-23	4	PK25	3	An. gambiae	NO
2022-03-23	4	PK25	22	An. gambiae	NO
2022-03-23	4	PK26	21	An. gambiae	YES
2022-03-23	4	PK26	21	An. longipalpis	NO
2022-03-23	4	PK26	22	An. gambiae	YES
2022-03-23	4	PK26	22	An. gambiae	YES
2022-03-23	4	PK26	22	An. gambiae	YES
2022-03-23	4	PK26	1	An. gambiae	NO
2022-03-23	4	PK27	23	An. gambiae	NO
2022-03-23	4	PK29	23	An. gambiae	NO
2022-03-23	4	PK29	1	An. gambiae	YES
2022-03-23	4	PK29	3	An. gambiae	NO
2022-03-23	4	PK29	22	An. gambiae	NO
2022-03-23	4	PK29	1	An. gambiae	NO
2022-03-23	4	PK30	3	An. longipalpis	NO
2022-03-24	4	PK31	23	An. gambiae	NO
2022-03-24	4	PK31	2	An. gambiae	YES
2022-03-24	4	PK31	3	Unidentified	NO
2022-03-24	4	PK32	0	An. gambiae	NO
2022-03-24	4	PK32	3	An. coustani	NO
2022-03-24	4	PK32	22	An. gambiae	YES
2022-03-24	4	PK32	4	An. longipalpis	YES
2022-03-24	4	PK33	21	An. gambiae	NO
2022-03-24	4	PK33	23	An. gambiae	NO
2022-03-24	4	PK33	0	An. gambiae	YES
2022-03-24	4	PK33	0	An. gambiae	NO
2022-03-24	4	PK33	2	An. gambiae	NO
2022-03-24	4	PK34	22	An. gambiae	YES
2022-03-24	4	PK35	21	An. gambiae	NO
2022-03-24	4	PK35	22	An. gambiae	NO
2022-03-24	4	PK35	23	An. gambiae	NO
2022-03-24	4	PK35	1	An. gambiae	YES
2022-03-24	4	PK35	1	An. longipalpis	YES
2022-03-24	4	PK35	3	An. gambiae	NO
2022-03-24	4	PK36	23	An. gambiae	YES
2022-03-24	4	PK37	23	An. gambiae	YES
2022-03-24	4	PK37	23	An. gambiae	NO
2022-03-24	4	PK37	23	An. gambiae	NO
2022-03-24	4	PK37	0	An. gambiae	YES
2022-03-24	4	PK36	18	An. gambiae	NO
2022-03-24	4	PK38	21	An. gambiae	YES
2022-03-24	4	PK41	22	An. gambiae	NO
2022-03-24	4	PK41	23	An. gambiae	NO
2022-03-24	4	PK41	0	An. gambiae	NO
2022-03-24	4	PK41	5	Unidentified	YES
2022-03-28	5	PK04	19	An. gambiae	NO
2022-03-28	5	PK05	18	An. coustani	NO
2022-03-21	4	PK06	0	An. rufipes	YES
2022-03-21	4	PK06	0	An. rufipes	YES
2022-03-21	4	PK06	0	An. rufipes	YES
2022-03-21	4	PK06	0	An. rufipes	YES
2022-03-21	4	PK06	0	An. rufipes	NO
2022-03-21	4	PK06	3	An. rufipes	YES
2022-03-21	4	PK06	3	An. rufipes	YES
2022-03-21	4	PK06	3	An. rufipes	YES
2022-03-21	4	PK06	3	An. rufipes	YES
2022-03-21	4	PK06	3	An. rufipes	YES
2022-03-21	4	PK06	3	An. rufipes	NO
2022-03-21	4	PK06	3	An. rufipes	NO
2022-03-21	4	PK06	3	An. rufipes	NO
2022-03-21	4	PK06	4	An. rufipes	YES
2022-03-21	4	PK06	4	An. rufipes	YES
2022-03-21	4	PK06	5	An. rufipes	YES
2022-03-28	5	PK06	19	An. rufipes	NO
2022-03-28	5	PK06	19	An. rufipes	NO
2022-03-28	5	PK06	19	An. rufipes	NO
2022-03-28	5	PK06	19	An. rufipes	NO
2022-03-28	5	PK06	19	An. rufipes	NO
2022-03-28	5	PK06	20	An. rufipes	NO
2022-03-28	5	PK06	20	An. rufipes	NO
2022-03-28	5	PK06	20	An. rufipes	NO
2022-03-28	5	PK06	21	An. rufipes	NO
2022-03-28	5	PK06	21	An. rufipes	NO
2022-03-28	5	PK06	21	An. rufipes	NO
2022-03-28	5	PK06	21	An. rufipes	NO
2022-03-28	5	PK06	22	An. rufipes	NO
2022-03-28	5	PK06	22	An. rufipes	NO
2022-03-28	5	PK06	22	An. rufipes	NO
2022-03-28	5	PK06	22	An. rufipes	NO
2022-03-28	5	PK06	22	An. rufipes	NO
2022-03-28	5	PK06	22	An. rufipes	YES
2022-03-28	5	PK06	0	An. rufipes	NO
2022-03-28	5	PK06	1	An. rufipes	NO
2022-03-28	5	PK06	1	An. rufipes	NO
2022-03-28	5	PK06	2	An. rufipes	YES
2022-03-28	5	PK06	3	An. rufipes	NO
2022-03-28	5	PK06	22	An. rufipes	NO
2022-03-28	5	PK06	23	An. rufipes	NO
2022-03-28	5	PK07	19	An. rufipes	NO
2022-03-28	5	PK07	20	An. rufipes	NO
2022-03-28	5	PK07	21	An. rufipes	NO
2022-03-28	5	PK07	2	An. gambiae	NO
2022-03-28	5	PK07	4	An. gambiae	NO
2022-03-28	5	PK07	4	An. rufipes	NO
2022-03-28	5	PK08	4	An. rufipes	NO
2022-03-28	5	PK08	2	An. coustani	NO
2022-03-28	5	PK09	3	An. gambiae	NO
2022-03-28	5	PK09	3	An. gambiae	NO
2022-03-28	5	PK09	4	An. longipalpis	YES
2022-03-28	5	PK10	2	An. gambiae	NO
2022-03-28	5	PK10	2	An. gambiae	NO
2022-03-28	5	PK10	2	An. gambiae	NO
2022-03-28	5	PK10	5	An. gambiae	YES
2022-03-28	5	PK10	5	An. gambiae	YES
2022-03-28	5	PK10	5	An. gambiae	NO
2022-03-22	5	PK20	0	An. gambiae	YES
2022-03-29	6	PK11	21	An. gambiae	NO
2022-03-29	6	PK11	1	An. gambiae	NO
2022-03-29	6	PK11	3	An. gambiae	YES
2022-03-29	6	PK11	21	An. gambiae	YES
2022-03-29	6	PK11	23	An. gambiae	NO
2022-03-29	6	PK11	1	An. gambiae	YES
2022-03-29	6	PK12	21	An. gambiae	NO
2022-03-29	6	PK12	21	An. gambiae	NO
2022-03-29	6	PK12	21	An. gambiae	NO
2022-03-29	6	PK12	23	An. gambiae	NO
2022-03-29	6	PK12	23	An. gambiae	NO
2022-03-29	6	PK12	1	An. gambiae	YES
2022-03-29	6	PK12	1	An. gambiae	NO
2022-03-29	6	PK12	2	An. gambiae	NO
2022-03-29	6	PK12	2	An. gambiae	NO
2022-03-29	6	PK12	19	An. gambiae	NO
2022-03-29	6	PK12	22	An. rufipes	NO
2022-03-29	6	PK12	23	An. gambiae	NO
2022-03-29	6	PK12	23	An. gambiae	NO
2022-03-29	6	PK12	0	An. gambiae	NO
2022-03-29	6	PK12	0	An. gambiae	NO
2022-03-29	6	PK12	0	An. gambiae	NO
2022-03-29	6	PK12	1	An. gambiae	NO
2022-03-29	6	PK12	2	An. gambiae	NO
2022-03-29	6	PK13	22	An. gambiae	NO
2022-03-29	6	PK13	23	An. gambiae	YES
2022-03-29	6	PK13	0	An. gambiae	NO
2022-03-29	6	PK13	3	An. gambiae	YES
2022-03-29	6	PK13	21	An. gambiae	NO
2022-03-29	6	PK13	0	An. gambiae	YES
2022-03-29	6	PK13	2	An. gambiae	NO
2022-03-29	6	PK13	5	An. gambiae	YES
2022-03-29	6	PK13	5	An. gambiae	NO
2022-03-29	6	PK14	22	An. gambiae	YES
2022-03-29	6	PK14	2	An. gambiae	NO
2022-03-29	6	PK15	20	An. gambiae	NO
2022-03-29	6	PK15	4	An. gambiae	NO
2022-03-29	6	PK19	18	An. gambiae	YES
2022-03-30	5	PK21	18	An. gambiae	NO
2022-03-30	5	PK22	18	An. gambiae	YES
2022-03-30	5	PK22	19	An. gambiae	NO
2022-03-30	5	PK22	20	An. gambiae	YES
2022-03-30	5	PK22	22	An. gambiae	NO
2022-03-30	5	PK22	1	An. gambiae	YES
2022-03-30	5	PK24	19	An. gambiae	NO
2022-03-30	5	PK24	22	An. gambiae	NO
2022-03-30	5	PK24	3	An. gambiae	NO
2022-03-30	5	PK24	4	An. gambiae	NO
2022-03-30	5	PK24	21	An. gambiae	NO
2022-03-30	5	PK24	0	An. gambiae	NO
2022-03-30	5	PK25	3	An. gambiae	NO
2022-03-30	5	PK25	4	An. gambiae	YES
2022-03-30	5	PK25	4	An. gambiae	NO
2022-03-30	5	PK27	18	An. gambiae	YES
2022-03-30	5	PK27	23	An. coustani	YES
2022-03-30	5	PK27	21	An. gambiae	YES
2022-03-30	5	PK27	23	An. gambiae	NO
2022-03-30	5	PK28	1	An. gambiae	NO
2022-03-30	5	PK28	22	An. gambiae	NO
2022-03-30	5	PK28	23	An. longipalpis	NO
2022-03-30	5	PK28	3	An. gambiae	NO
2022-03-30	5	PK29	20	An. gambiae	YES
2022-03-31	5	PK31	1	An. gambiae	NO
2022-03-31	5	PK31	22	An. gambiae	YES
2022-03-31	5	PK31	23	An. gambiae	YES
2022-03-31	5	PK31	1	An. gambiae	YES
2022-03-31	5	PK32	0	An. gambiae	unknown
2022-03-31	5	PK32	1	An. longipalpis	Yes
2022-03-31	5	PK35	23	An. gambiae	No
2022-03-31	5	PK35	23	An. gambiae	No
2022-03-31	5	PK35	23	An. gambiae	No
2022-03-31	5	PK35	3	An. gambiae	No
2022-03-31	5	PK35	4	An. gambiae	No
2022-03-31	5	PK35	22	An. gambiae	No
2022-03-31	5	PK35	1	An. gambiae	No
2022-03-31	5	PK36	19	An. gambiae	Yes
2022-03-31	5	PK37	22	An. gambiae	Yes
2022-03-31	5	PK39	0	An. gambiae	Yes
2022-03-31	5	PK39	1	An. longipalpis	No
2022-03-31	5	PK40	20	Unidentified	No
2022-03-31	5	PK40	20	An. gambiae	No
2022-03-31	5	PK40	21	An. gambiae	Yes
2022-03-31	5	PK40	23	An. gambiae	No
2022-03-31	5	PK40	19	An. gambiae	No
2022-03-31	5	PK40	1	An. gambiae	No
2022-04-04	6	PK02	0	An. gambiae	No
2022-04-04	6	PK02	5	An. gambiae	Yes
2022-04-04	6	PK04	19	An. rufipes	No
2022-03-28	5	PK06	0	An. rufipes	YES
2022-03-28	5	PK06	2	An. rufipes	NO
2022-03-28	5	PK06	5	An. rufipes	YES
2022-03-28	5	PK06	5	An. rufipes	YES
2022-04-04	6	PK06	18	An. rufipes	Yes
2022-04-04	6	PK06	19	An. rufipes	No
2022-04-04	6	PK06	19	An. rufipes	No
2022-04-04	6	PK06	20	An. rufipes	Yes
2022-04-04	6	PK06	20	An. rufipes	No
2022-04-04	6	PK06	21	An. rufipes	No
2022-04-04	6	PK06	22	An. rufipes	No
2022-04-04	6	PK06	22	An. rufipes	No
2022-04-04	6	PK06	22	An. rufipes	No
2022-04-04	6	PK06	22	An. rufipes	No
2022-04-04	6	PK06	23	An. rufipes	No
2022-04-04	6	PK06	23	An. rufipes	No
2022-04-04	6	PK06	1	An. rufipes	Yes
2022-04-04	6	PK06	5	An. rufipes	No
2022-04-04	6	PK06	18	An. rufipes	No
2022-04-04	6	PK06	18	An. rufipes	Yes
2022-04-04	6	PK06	18	An. rufipes	No
2022-04-04	6	PK06	18	An. rufipes	No
2022-04-04	6	PK06	18	An. rufipes	No
2022-04-04	6	PK06	21	An. rufipes	Yes
2022-04-04	6	PK06	21	An. rufipes	Yes
2022-04-04	6	PK06	21	An. rufipes	No
2022-04-04	6	PK06	22	An. rufipes	Yes
2022-04-04	6	PK06	23	An. rufipes	No
2022-04-04	6	PK06	0	An. rufipes	Yes
2022-04-04	6	PK06	1	An. rufipes	Yes
2022-04-04	6	PK06	3	An. rufipes	Yes
2022-04-04	6	PK06	4	An. rufipes	No
2022-04-04	6	PK06	5	An. rufipes	No
2022-04-04	6	PK06	5	An. rufipes	No
2022-04-11	7	PK06	18	An. rufipes	Yes
2022-04-11	7	PK06	19	An. rufipes	No
2022-04-11	7	PK06	20	An. rufipes	Yes
2022-04-11	7	PK06	22	An. rufipes	Yes
2022-04-11	7	PK06	0	An. rufipes	Yes
2022-04-11	7	PK06	2	An. rufipes	Yes
2022-04-11	7	PK06	23	An. rufipes	No
2022-04-11	7	PK06	0	An. rufipes	No
2022-04-11	7	PK06	2	An. rufipes	Yes
2022-04-11	7	PK06	2	An. rufipes	Yes
2022-04-11	7	PK06	3	An. rufipes	Yes
2022-02-21	2	PK06	19	An. squamosus	unknown
2022-02-21	2	PK06	0	An. squamosus	YES
2022-02-21	2	PK06	0	An. squamosus	NO
2022-02-21	2	PK06	1	An. squamosus	NO
2022-02-21	2	PK06	1	An. squamosus	NO
2022-02-21	2	PK06	2	An. squamosus	YES
2022-02-21	2	PK06	2	An. squamosus	NO
2022-02-21	2	PK06	3	An. squamosus	YES
2022-02-21	2	PK06	3	An. squamosus	NO
2022-02-21	2	PK06	3	An. squamosus	NO
2022-02-21	2	PK06	4	An. squamosus	NO
2022-02-21	2	PK06	5	An. squamosus	YES
2022-02-21	2	PK06	5	An. squamosus	NO
2022-03-14	3	PK06	0	An. squamosus	NO
2022-03-14	3	PK06	0	An. squamosus	NO
2022-03-14	3	PK06	2	An. squamosus	NO
2022-03-14	3	PK06	23	An. squamosus	YES
2022-03-14	3	PK06	0	An. squamosus	NO
2022-03-14	3	PK06	2	An. squamosus	YES
2022-03-14	3	PK06	4	An. squamosus	YES
2022-03-14	3	PK06	4	An. squamosus	NO
2022-03-14	3	PK06	5	An. squamosus	YES
2022-03-14	3	PK06	5	An. squamosus	YES
2022-03-14	3	PK06	5	An. squamosus	YES
2022-04-04	6	PK07	2	An. gambiae	No
2022-04-04	6	PK10	18	An. gambiae	Yes
2022-04-04	6	PK10	20	An. longipalpis	No
2022-04-04	6	PK10	20	An. coustani	Yes
2022-04-04	6	PK10	0	An. gambiae	No
2022-04-04	6	PK10	0	An. gambiae	No
2022-04-04	6	PK10	4	An. gambiae	No
2022-04-04	6	PK10	5	An. squamosus	No
2022-04-04	6	PK10	5	An. rufipes	No
2022-04-04	6	PK10	5	An. rufipes	No
2022-04-05	7	PK11	23	An. rufipes	No
2022-04-05	7	PK11	1	An. gambiae	No
2022-04-05	7	PK11	21	An. squamosus	No
2022-04-05	7	PK11	22	An. squamosus	No
2022-04-05	7	PK11	22	An. gambiae	Yes
2022-04-05	7	PK11	22	An. gambiae	No
2022-04-05	7	PK11	23	An. gambiae	Yes
2022-04-05	7	PK11	23	An. gambiae	No
2022-04-05	7	PK11	0	An. gambiae	Yes
2022-04-05	7	PK11	0	An. gambiae	No
2022-04-05	7	PK11	3	An. gambiae	No
2022-04-05	7	PK11	4	An. coustani	No
2022-04-05	7	PK12	21	An. gambiae	No
2022-04-05	7	PK12	23	An. gambiae	No
2022-04-05	7	PK12	23	An. gambiae	No
2022-04-05	7	PK12	1	An. gambiae	No
2022-04-05	7	PK12	1	An. gambiae	No
2022-04-05	7	PK12	2	An. gambiae	No
2022-04-05	7	PK12	2	An. gambiae	Yes
2022-04-05	7	PK12	3	An. gambiae	No
2022-04-05	7	PK12	4	An. gambiae	No
2022-04-05	7	PK12	22	An. gambiae	No
2022-04-05	7	PK12	22	An. gambiae	No
2022-04-05	7	PK12	23	An. gambiae	No
2022-04-05	7	PK12	23	An. gambiae	Yes
2022-04-05	7	PK12	0	An. gambiae	Yes
2022-04-05	7	PK12	0	An. gambiae	No
2022-04-05	7	PK12	0	An. gambiae	No
2022-04-05	7	PK12	1	An. gambiae	No
2022-04-05	7	PK12	1	An. gambiae	No
2022-04-05	7	PK12	2	An. gambiae	No
2022-04-05	7	PK12	2	An. gambiae	No
2022-04-05	7	PK12	5	An. gambiae	Yes
2022-04-05	7	PK12	5	An. gambiae	No
2022-04-05	7	PK12	5	An. gambiae	No
2022-04-05	7	PK12	5	An. gambiae	Yes
2022-04-05	7	PK13	0	An. gambiae	No
2022-04-05	7	PK13	0	An. gambiae	No
2022-04-05	7	PK13	0	An. gambiae	No
2022-04-05	7	PK13	1	An. gambiae	No
2022-04-05	7	PK13	1	An. gambiae	No
2022-04-05	7	PK13	5	An. gambiae	No
2022-04-05	7	PK13	19	An. gambiae	No
2022-04-05	7	PK13	20	An. gambiae	Yes
2022-04-05	7	PK13	23	An. gambiae	No
2022-04-05	7	PK13	0	An. gambiae	Yes
2022-04-05	7	PK13	0	An. gambiae	No
2022-04-05	7	PK13	0	An. gambiae	No
2022-04-05	7	PK13	1	An. gambiae	No
2022-04-05	7	PK13	1	An. gambiae	No
2022-04-05	7	PK14	21	An. gambiae	No
2022-04-05	7	PK14	22	An. gambiae	No
2022-04-05	7	PK14	3	An. gambiae	No
2022-04-05	7	PK14	5	An. gambiae	Yes
2022-04-05	7	PK14	1	An. gambiae	No
2022-04-05	7	PK14	2	An. gambiae	Yes
2022-04-05	7	PK14	4	An. gambiae	No
2022-04-05	7	PK16	21	An. gambiae	No
2022-04-05	7	PK17	19	An. coustani	No
2022-04-05	7	PK17	19	An. coustani	No
2022-04-05	7	PK18	3	An. coustani	Yes
2022-04-05	7	PK18	3	An. gambiae	Yes
2022-04-05	7	PK18	4	An. gambiae	Yes
2022-04-05	7	PK19	20	An. gambiae	No
2022-04-06	6	PK21	20	An. gambiae	No
2022-04-06	6	PK24	20	An. gambiae	No
2022-04-06	6	PK24	20	An. gambiae	No
2022-04-06	6	PK24	0	An. gambiae	No
2022-04-06	6	PK24	1	An. gambiae	No
2022-04-06	6	PK24	19	An. gambiae	No
2022-04-06	6	PK24	0	An. gambiae	No
2022-04-06	6	PK25	19	An. gambiae	unknown
2022-04-06	6	PK25	20	An. coustani	No
2022-04-06	6	PK25	20	An. squamosus	Yes
2022-04-06	6	PK25	22	An. gambiae	No
2022-04-06	6	PK25	0	An. gambiae	No
2022-04-06	6	PK25	0	An. gambiae	No
2022-04-06	6	PK25	1	An. gambiae	No
2022-04-06	6	PK25	2	An. gambiae	No
2022-04-06	6	PK25	2	An. gambiae	No
2022-04-06	6	PK25	19	An. gambiae	No
2022-04-06	6	PK25	23	An. gambiae	Yes
2022-04-06	6	PK22	0	An. gambiae	No
2022-04-06	6	PK26	18	An. gambiae	Yes
2022-04-06	6	PK26	19	An. gambiae	No
2022-04-06	6	PK26	19	An. gambiae	No
2022-04-06	6	PK26	20	An. gambiae	No
2022-04-06	6	PK26	21	An. gambiae	No
2022-04-06	6	PK26	23	An. gambiae	No
2022-04-06	6	PK26	0	An. gambiae	No
2022-04-06	6	PK26	3	An. gambiae	No
2022-04-06	6	PK26	4	An. gambiae	No
2022-04-06	6	PK29	18	An. gambiae	No
2022-04-06	6	PK29	19	An. coustani	No
2022-04-06	6	PK29	0	An. coustani	No
2022-04-06	6	PK29	3	An. gambiae	No
2022-04-06	6	PK29	5	An. gambiae	No
2022-04-06	6	PK27	18	An. coustani	Yes
2022-04-06	6	PK27	21	An. coustani	Yes
2022-04-06	6	PK27	23	An. coustani	No
2022-04-06	6	PK27	21	An. coustani	No
2022-04-06	6	PK29	23	An. gambiae	No
2022-04-06	6	PK29	5	An. gambiae	Yes
2022-04-07	6	PK31	5	An. gambiae	Yes
2022-04-07	6	PK31	4	An. gambiae	No
2022-04-07	6	PK32	19	An. gambiae	No
2022-04-07	6	PK32	3	An. gambiae	No
2022-04-07	6	PK32	0	An. gambiae	Yes
2022-04-07	6	PK33	21	An. gambiae	No
2022-04-07	6	PK33	21	An. coustani	Yes
2022-04-07	6	PK33	23	An. gambiae	No
2022-04-07	6	PK34	22	An. gambiae	No
2022-04-07	6	PK34	22	An. gambiae	No
2022-04-07	6	PK35	21	An. gambiae	No
2022-04-07	6	PK35	21	An. gambiae	No
2022-04-07	6	PK35	1	An. gambiae	Yes
2022-04-07	6	PK35	5	An. gambiae	No
2022-04-07	6	PK37	18	An. gambiae	No
2022-04-07	6	PK38	21	An. coustani	No
2022-04-07	6	PK38	22	An. gambiae	No
2022-04-07	6	PK38	3	An. gambiae	No
2022-04-07	6	PK39	1	An. gambiae	No
2022-04-07	6	PK39	1	An. gambiae	No
2022-04-07	6	PK39	2	An. gambiae	No
2022-04-07	6	PK40	22	An. gambiae	No
2022-04-07	6	PK40	0	An. gambiae	No
2022-04-07	6	PK40	0	An. gambiae	No
2022-04-07	6	PK40	2	An. gambiae	Yes
2022-04-07	6	PK41	22	An. gambiae	No
2022-04-06	6	PK30	2	An. gambiae	No
2022-04-06	6	PK30	2	An. gambiae	No
2022-04-11	7	PK02	19	An. gambiae	Yes
2022-04-11	7	PK02	19	An. squamosus	Yes
2022-04-11	7	PK04	18	An. squamosus	No
2022-03-21	4	PK06	21	An. squamosus	YES
2022-03-21	4	PK06	23	An. squamosus	YES
2022-03-21	4	PK06	0	An. squamosus	YES
2022-03-21	4	PK06	3	An. squamosus	YES
2022-03-21	4	PK06	5	An. squamosus	YES
2022-03-21	4	PK06	21	An. squamosus	YES
2022-03-21	4	PK06	22	An. squamosus	NO
2022-03-21	4	PK06	22	An. squamosus	NO
2022-03-21	4	PK06	23	An. squamosus	YES
2022-03-21	4	PK06	23	An. squamosus	NO
2022-03-21	4	PK06	0	An. squamosus	YES
2022-03-21	4	PK06	0	An. squamosus	YES
2022-03-21	4	PK06	3	An. squamosus	YES
2022-03-28	5	PK06	20	An. squamosus	NO
2022-03-28	5	PK06	3	An. squamosus	YES
2022-04-04	6	PK06	20	An. squamosus	No
[truncated: 317 more rows]

## Sheet: DD
Data dictionary for IndividualAnID.xlsx
Description:	Individual morphological identification for all Anopheles species collected during the study.
Column	Description	Format
collDate	Collection date (night HLC was deployed. E.g. "02/08/2022" for HLC conducted on the night of Feb 8 and morning of Feb 9.)	MM/DD/YYYY
Visit	Cumulative visit number of each household	Numeric (1-15)
HHID	Household ID	Numeric (1-42, excluding 6 due to removal from study)
Hour	Collection hour from 18 (1800-1900 hr) to 5 (0500-0600 hr)	Numeric (18-23; 0-5)
morphSpecies	morphological identification of Anopheles mosquito specimen	Character
blooded	Bloodfed status of Anopheles specimen	Character (YES or NO)
