# Supplementary material for: Efficacy of a volatile pyrethroid spatial emanator (SE) in reducing Anopheles host-seeking in outdoor kitchens in Southern Zambia
Source: PLoS One. 2025 Nov 6;20(11):e0335514. doi: 10.1371/journal.pone.0335514 (PMC12591450; doi:10.1371/journal.pone.0335514)
Supplement: S1 Data — (ZIP) [file pone.0335514.s003.zip › StudyData/Weather.xlsx]

## Sheet: Weather
collDate	Hour	WindSpeedHr	GustSpeedHr	WindDirHr	TempHr	RHHr	MoonPresent	HrlyIllum
2022-02-01	0	0	0	2.8	18.4498	98.1	NA	NA
2022-02-01	1	0	0	2.8	18.6337	97.975	NA	NA
2022-02-01	2	0	0.25	2.8	18.6755	96.8	NA	NA
2022-02-01	3	0	0	2.8	18.42	96.65	NA	NA
2022-02-01	4	0	0	2.8	18.5385	97.95	NA	NA
2022-02-01	5	0	0.375	5.6	18.8358	98.575	NA	NA
2022-02-01	6	0	1.0075	23.85	19.0858	99	NA	NA
2022-02-01	7	0	1.8875	38.6	21.0502	96.025	NA	NA
2022-02-01	8	0	2.265	107.75	23.704	86.925	NA	NA
2022-02-01	9	0.375	3.3975	33.325	24.7873	79.55	NA	NA
2022-02-01	10	0.125	3.52	174.1	24.8287	75.8	NA	NA
2022-02-01	11	0.375	3.27	270.625	26.9535	70.55	NA	NA
2022-02-01	12	0.125	3.145	252.35	26.4153	71.775	NA	NA
2022-02-01	13	0.375	3.2725	298.325	25.378	76.375	NA	NA
2022-02-01	14	0.5025	3.5225	275.875	21.5875	91.2	NA	NA
2022-02-01	15	0	2.015	256.55	22.2978	88	NA	NA
2022-02-01	16	0.125	2.14	245.325	24.6687	79.55	NA	NA
2022-02-01	17	0	0.63	281.85	25.1803	77.325	NA	NA
2022-02-01	18	0	0	282.2	23.7162	82.175	NA	NA
2022-02-01	19	0	0.125	252.025	21.2643	92	NA	NA
2022-02-01	20	0	0	161.5	20.734	93.75	NA	NA
2022-02-01	21	0	0	161.5	19.6623	96.2	NA	NA
2022-02-01	22	0	0	161.5	19.1038	97.425	NA	NA
2022-02-01	23	0	0	161.5	18.7645	98.175	NA	NA
2022-02-02	0	0	0	161.5	19.062	98.725	NA	NA
2022-02-02	1	0	0	161.5	18.824	99.2	NA	NA
2022-02-02	2	0	0	161.5	18.6992	99.525	NA	NA
2022-02-02	3	0	0.25	160.775	18.9193	99.75	NA	NA
2022-02-02	4	0	0.5	121.05	19.2165	100	NA	NA
2022-02-02	5	0	0.5025	60.025	19.276	100	NA	NA
2022-02-02	6	0	0.755	46.325	19.7993	100	NA	NA
2022-02-02	7	0	1.6375	32.3	21.0987	99.6	NA	NA
2022-02-02	8	0	2.0125	28.425	22.7112	93.5	NA	NA
2022-02-02	9	0	2.645	28.425	24.8885	84.5	NA	NA
2022-02-02	10	0	2.5175	50.2	26.2402	76.7	NA	NA
2022-02-02	11	0.25	2.645	24.925	27.3735	70.6	NA	NA
2022-02-02	12	0.125	2.515	107.05	29.184	65.75	NA	NA
2022-02-02	13	0.125	2.39	266.425	29.353	63.875	NA	NA
2022-02-02	14	0	2.265	101.425	29.6588	63.475	NA	NA
2022-02-02	15	0	1.885	172.675	30.1388	60.95	NA	NA
2022-02-02	16	0	1.635	110.2	30.189	60.375	NA	NA
2022-02-02	17	0	1.635	239.725	29.4707	61.25	NA	NA
2022-02-02	18	0	1.2575	35.775	27.3115	67.75	NA	NA
2022-02-02	19	0	2.0125	45.25	23.2733	81.575	NA	NA
2022-02-02	20	0	0.7525	100.05	21.5568	91.775	NA	NA
2022-02-02	21	0	0.25	33.3	21.3122	94	NA	NA
2022-02-02	22	0	0	15.4	20.8292	95.9	NA	NA
2022-02-02	23	0	0	15.4	20.4002	96.85	NA	NA
2022-02-03	0	0	0	15.4	19.9537	97.675	NA	NA
2022-02-03	1	0	0	15.4	19.3828	98.2	NA	NA
2022-02-03	2	0	0	15.4	18.9845	98.7	NA	NA
2022-02-03	3	0	0	15.4	18.7647	99.05	NA	NA
2022-02-03	4	0	0	15.4	18.7705	99.4	NA	NA
2022-02-03	5	0	0	15.4	18.182	99.55	NA	NA
2022-02-03	6	0	0.2525	21.725	18.6935	99.775	NA	NA
2022-02-03	7	0	1.8875	74.75	22.7605	95.95	NA	NA
2022-02-03	8	0	2.77	35.8	24.7865	86.55	NA	NA
2022-02-03	9	0	2.265	36.5	26.7285	80.825	NA	NA
2022-02-03	10	0	2.6425	117.225	28.0458	73.475	NA	NA
2022-02-03	11	0.25	2.645	186.375	29.2655	67.625	NA	NA
2022-02-03	12	0.25	2.895	178.275	29.671	65.05	NA	NA
2022-02-03	13	0.6275	3.9025	175.5	28.5255	64.95	NA	NA
2022-02-03	14	0	2.515	56.875	27.523	68.425	NA	NA
2022-02-03	15	0	2.39	37.575	29.5787	59.225	NA	NA
2022-02-03	16	0.125	2.6425	26.675	29.44	55.85	NA	NA
2022-02-03	17	0	1.8875	100.725	28.6988	52.7	NA	NA
2022-02-03	18	0	0.3775	60.725	24.6472	67.75	NA	NA
2022-02-03	19	0	0	70.2	21.0975	87.075	NA	NA
2022-02-03	20	0	0.505	70.55	21.2705	89.075	NA	NA
2022-02-03	21	0	0	71.6	20.073	92.775	NA	NA
2022-02-03	22	0	0	71.6	19.5257	95.25	NA	NA
2022-02-03	23	0	0	71.6	19.585	96.475	NA	NA
2022-02-04	0	0	0	71.6	19.389	96.575	NA	NA
2022-02-04	1	0	0	71.6	19.0263	97.05	NA	NA
2022-02-04	2	0	0	71.6	18.6755	97.7	NA	NA
2022-02-04	3	0	0	71.6	18.7467	98.2	NA	NA
2022-02-04	4	0	0.88	109.85	19.722	98.475	NA	NA
2022-02-04	5	0.375	3.1475	245	19.8053	97.825	NA	NA
2022-02-04	6	0.125	1.8875	231.3	18.9785	97.625	NA	NA
2022-02-04	7	0	0.8825	246.025	19.258	97.675	NA	NA
2022-02-04	8	0.125	2.265	245.325	20.579	94.525	NA	NA
2022-02-04	9	0.125	2.6425	234.825	22.9997	86.55	NA	NA
2022-02-04	10	0.375	2.5175	253.75	23.9193	78.8	NA	NA
2022-02-04	11	0.5	2.895	271.675	25.3133	73.95	NA	NA
2022-02-04	12	0.5	3.02	285	25.8	72.1	NA	NA
2022-02-04	13	0	2.515	287.45	26.1522	72.475	NA	NA
2022-02-04	14	0	1.8875	275.525	25.988	71.55	NA	NA
2022-02-04	15	0	1.26	314.825	26.384	70.575	NA	NA
2022-02-04	16	0	0.88	312.375	26.0057	72.8	NA	NA
2022-02-04	17	0	0.25	319.4	25.1073	75.025	NA	NA
2022-02-04	18	0	0.3775	135.125	23.1073	82.075	NA	NA
2022-02-04	19	0	0	99.7	21.545	89.025	NA	NA
2022-02-04	20	0	0	99.7	20.9662	93.55	NA	NA
2022-02-04	21	0	0	99.7	20.9065	95.8	NA	NA
2022-02-04	22	0	0	99.7	20.6983	96.825	NA	NA
2022-02-04	23	0	0	99.7	20.5072	97.6	NA	NA
2022-02-05	0	0	0	99.7	20.2812	98.175	NA	NA
2022-02-05	1	0	0	99.7	20.2218	98.625	NA	NA
2022-02-05	2	0	0	99.7	19.9657	98.975	NA	NA
2022-02-05	3	0	0	99.7	19.8407	99.175	NA	NA
2022-02-05	4	0	0	99.7	19.4007	99.5	NA	NA
2022-02-05	5	0	0	99.7	19.1393	99.775	NA	NA
2022-02-05	6	0	0	99.7	19.7042	99.925	NA	NA
2022-02-05	7	0	1.135	227.4	22.263	95.675	NA	NA
2022-02-05	8	0	2.1375	243.925	24.9445	82.275	NA	NA
2022-02-05	9	0	1.885	282.5	26.288	72.35	NA	NA
2022-02-05	10	0	1.76	270.625	27.5063	69.3	NA	NA
2022-02-05	11	0	2.265	240.425	28.3415	63.925	NA	NA
2022-02-05	12	0.375	3.02	287.45	29.4348	60.325	NA	NA
2022-02-05	13	0.375	3.145	190.575	24.9582	71.95	NA	NA
2022-02-05	14	0.375	3.145	117.55	20.7638	87.225	NA	NA
2022-02-05	15	0	0.8825	140.375	21.008	91.6	NA	NA
2022-02-05	16	0	0.3775	209.85	22.0828	89.55	NA	NA
2022-02-05	17	0	0.5	230.2	22.382	87.5	NA	NA
2022-02-05	18	0	0.375	204.25	20.9662	91.35	NA	NA
2022-02-05	19	0	0.6275	289.225	20.061	94.05	NA	NA
2022-02-05	20	0	0	314.5	19.3412	96.025	NA	NA
2022-02-05	21	0	0	314.5	19.1333	97.325	NA	NA
2022-02-05	22	0	0	314.5	19.1925	98.1	NA	NA
2022-02-05	23	0	0	314.5	19.4958	98.675	NA	NA
2022-02-06	0	0	0	314.5	19.508	99	NA	NA
2022-02-06	1	0	0	314.5	19.5135	99.275	NA	NA
2022-02-06	2	0	0	314.5	19.032	99.425	NA	NA
2022-02-06	3	0	0	314.5	18.7288	99.7	NA	NA
2022-02-06	4	0	1.385	215.5	19.1985	99.9	NA	NA
2022-02-06	5	0	1.26	108.45	18.723	98.925	NA	NA
2022-02-06	6	0	1.5125	108.45	18.955	99.275	NA	NA
2022-02-06	7	0	1.635	108.1	19.6683	98.65	NA	NA
2022-02-06	8	0	2.3925	108.8	20.8115	96.2	NA	NA
2022-02-06	9	0.5	3.3975	106.35	23.979	85.575	NA	NA
2022-02-06	10	0.375	3.1475	94.05	24.6247	79.7	NA	NA
2022-02-06	11	0.375	3.3975	92.65	25.127	76.225	NA	NA
2022-02-06	12	0.6275	3.9	102.475	25.1445	77.025	NA	NA
2022-02-06	13	0.3775	2.39	111.6	22.3517	85.325	NA	NA
2022-02-06	14	0.125	2.0125	100.375	25.0577	78.375	NA	NA
2022-02-06	15	0.125	2.77	95.1	22.4535	85.725	NA	NA
2022-02-06	16	0	1.26	49.825	22.4355	90.925	NA	NA
2022-02-06	17	0	1.635	75.475	23.6713	87.025	NA	NA
2022-02-06	18	0	1.51	106.675	22.777	84.525	NA	NA
2022-02-06	19	0	0.125	48.4	20.7402	92.1	NA	NA
2022-02-06	20	0	0	47.7	19.4902	95.475	NA	NA
2022-02-06	21	0	0.125	51.575	19.5673	95.4	NA	NA
2022-02-06	22	0	0.125	57.6	20.0312	95.05	NA	NA
2022-02-06	23	0	0	57.6	19.9537	96.45	NA	NA
2022-02-07	0	0	0.25	57.6	20.1025	96.125	NA	NA
2022-02-07	1	0	0	57.6	20.0312	96	NA	NA
2022-02-07	2	0	0.7575	82.85	19.6743	96.875	NA	NA
2022-02-07	3	0	0	95.5	19.3652	97.975	NA	NA
2022-02-07	4	0	0.2525	95.85	19.1925	98.2	NA	NA
2022-02-07	5	0	0.88	100.05	19.2638	97.1	NA	NA
2022-02-07	6	0	0.63	98.65	19.2997	97.575	NA	NA
2022-02-07	7	0	2.39	93	19.193	97.225	NA	NA
2022-02-07	8	0.125	2.5175	110.9	19.9065	94.85	NA	NA
2022-02-07	9	0.375	3.775	94.425	22.9045	84.45	NA	NA
2022-02-07	10	0.25	3.1475	70.9	23.719	81.125	NA	NA
2022-02-07	11	0.25	3.27	49.15	24.0935	79.65	NA	NA
2022-02-07	12	0.6275	4.155	73.7	25.2655	74.675	NA	NA
2022-02-07	13	0.5	3.145	73.375	26.594	71.15	NA	NA
2022-02-07	14	0	2.7675	120.75	25.7218	73.225	NA	NA
2022-02-07	15	0	1.51	50.55	26.8618	69.25	NA	NA
2022-02-07	16	0.125	3.1475	94.05	25.178	72.325	NA	NA
2022-02-07	17	0	1.1325	73.35	22.6275	86.625	NA	NA
2022-02-07	18	0	1.2575	76.175	22.2258	83.7	NA	NA
2022-02-07	19	0	1.135	108.45	21.1988	87.075	NA	NA
2022-02-07	20	0	1.135	109.15	20.6268	89.875	NA	NA
2022-02-07	21	0	1.51	114.75	20.186	92.35	NA	NA
2022-02-07	22	0	0.6275	118.6	19.5613	92.8	NA	NA
2022-02-07	23	0	0.63	117.9	19.0858	94.775	NA	NA
2022-02-08	0	0	0.2525	117.9	18.271	95	0	0
2022-02-08	1	0	0.125	117.9	18.3545	96.55	0	0
2022-02-08	2	0	0	117.9	17.9443	96.825	0	0
2022-02-08	3	0	0.5025	117.9	18.4675	97.2	0	0
2022-02-08	4	0	0.755	118.95	18.7825	96.575	0	0
2022-02-08	5	0	0.375	118.6	18.6163	96.9	0	0
2022-02-08	6	0	1.26	109.825	19.3472	95.8	NA	NA
2022-02-08	7	0	1.8875	106	21.564	90.3	NA	NA
2022-02-08	8	0	3.2725	74.4	23.9728	81.65	NA	NA
2022-02-08	9	0.125	2.515	51.575	25.3087	76.4	NA	NA
2022-02-08	10	0.25	3.27	61.425	26.0102	73	NA	NA
2022-02-08	11	0.125	2.895	54.775	26.916	70.425	NA	NA
2022-02-08	12	0	2.5175	94.75	27.1382	66.975	NA	NA
2022-02-08	13	0	2.7675	100.375	27.393	67.175	NA	NA
2022-02-08	14	0	2.3925	67.35	27.5057	65.825	NA	NA
2022-02-08	15	0	2.14	59.325	28.459	63.575	NA	NA
2022-02-08	16	0	2.14	51.225	25.916	72.35	NA	NA
2022-02-08	17	0	2.39	56.2	26.4955	69.175	NA	NA
2022-02-08	18	0	2.01	87.75	24.317	72.75	1	51.1
2022-02-08	19	0	0	60.4	21.4435	86.35	1	51.1
2022-02-08	20	0	0	60.4	21.0855	91.225	1	51.1
2022-02-08	21	0	0	60.4	21.324	91.425	1	51.1
2022-02-08	22	0	0.5025	62.15	21.33	92.475	1	51.1
2022-02-08	23	0	0.6275	96.55	21.688	91.675	1	51.1
2022-02-09	0	0	0.63	96.9	21.0738	93.075	NA	NA
2022-02-09	1	0	0	96.9	20.1857	95.85	NA	NA
2022-02-09	2	0	0	96.9	19.252	97.125	NA	NA
2022-02-09	3	0	0	96.9	19.0798	98.05	NA	NA
2022-02-09	4	0	0	96.9	19.7875	98.525	NA	NA
2022-02-09	5	0	0.3775	64.975	19.6683	98.5	NA	NA
2022-02-09	6	0	0.2525	123.575	19.2225	98.825	NA	NA
2022-02-09	7	0	2.1375	230.925	21.2475	96.475	NA	NA
2022-02-09	8	0	1.635	233.775	24.8858	84.85	NA	NA
2022-02-09	9	0	1.51	238.325	27.335	72.975	NA	NA
2022-02-09	10	0	2.0125	75.825	28.736	64.85	NA	NA
2022-02-09	11	0.125	2.515	38.25	29.3343	61.1	NA	NA
2022-02-09	12	0.125	3.2725	119.7	29.6137	62.325	NA	NA
2022-02-09	13	0	1.89	122.85	28.7565	63.925	NA	NA
2022-02-09	14	0	1.6375	177.575	29.6258	61.15	NA	NA
2022-02-09	15	0.125	2.14	196.925	30.8152	55.625	NA	NA
2022-02-09	16	0.3775	2.895	83.55	28.4355	64.225	NA	NA
2022-02-09	17	0.25	2.8925	77.225	27.0577	66.525	NA	NA
2022-02-09	18	0	1.385	69.15	23.9982	72.975	NA	NA
2022-02-09	19	0	0.125	75.1	21.4195	84.825	NA	NA
2022-02-09	20	0	0	74.4	20.4958	90.475	NA	NA
2022-02-09	21	0	0.125	74.4	20.222	92.025	NA	NA
2022-02-09	22	0	0.125	74.4	19.5257	93.725	NA	NA
2022-02-09	23	0	0.125	74.4	19.591	93.05	NA	NA
2022-02-10	0	0	0	74.4	18.7112	95.4	NA	NA
2022-02-10	1	0	0	74.4	18.4495	97.175	NA	NA
2022-02-10	2	0	0	74.4	18.7347	97.8	NA	NA
2022-02-10	3	0	0	74.4	18.7052	98.15	NA	NA
2022-02-10	4	0	0	74.4	18.2832	98.675	NA	NA
2022-02-10	5	0	0.125	74.4	18.3307	99.075	NA	NA
2022-02-10	6	0	0.375	59.325	19.7518	99.375	NA	NA
2022-02-10	7	0	0.755	334.125	20.0968	99.55	NA	NA
2022-02-10	8	0	1.135	327.8	21.8163	97.425	NA	NA
2022-02-10	9	0	1.51	120.75	24.5413	84.175	NA	NA
2022-02-10	10	0	1.76	243.25	25.842	79.225	NA	NA
2022-02-10	11	0	2.39	108.8	28.4935	69.35	NA	NA
2022-02-10	12	0.125	2.3925	97.2	29.5347	61.9	NA	NA
2022-02-10	13	0	2.645	325.35	30.0678	59.1	NA	NA
2022-02-10	14	0	2.6425	169.85	30.2795	56	NA	NA
2022-02-10	15	0	2.39	262.9	31.0772	52.675	NA	NA
2022-02-10	16	0	1.8875	163.9	30.4453	50.55	NA	NA
2022-02-10	17	0.125	1.635	142.85	26.9655	63	NA	NA
2022-02-10	18	0.25	3.2725	75.475	22.2327	76.3	NA	NA
2022-02-10	19	0	0.505	56.15	20.9067	81.975	NA	NA
2022-02-10	20	0	0	69.15	19.8885	88.175	NA	NA
2022-02-10	21	0	0	68.8	19.252	92.45	NA	NA
2022-02-10	22	0	0.3775	68.8	19.5553	91.95	NA	NA
2022-02-10	23	0	0	68.8	18.735	94.1	NA	NA
2022-02-11	0	0	0	68.8	18.1465	96.05	NA	NA
2022-02-11	1	0	0.125	69.5	18.0215	97.225	NA	NA
2022-02-11	2	0	0	70.2	18.0335	97.725	NA	NA
2022-02-11	3	0	0	70.2	17.445	97.875	NA	NA
2022-02-11	4	0	0	70.2	17.1593	98.325	NA	NA
2022-02-11	5	0	0	70.2	17.1178	98.675	NA	NA
2022-02-11	6	0	0.125	70.2	17.6767	99.075	NA	NA
2022-02-11	7	0	0.88	77.925	19.8535	98.275	NA	NA
2022-02-11	8	0.125	2.515	94.4	20.8888	94.1	NA	NA
2022-02-11	9	0.5	4.405	83.175	19.6623	91.1	NA	NA
2022-02-11	10	0.25	3.145	65.3	19.3355	91.125	NA	NA
2022-02-11	11	0.125	2.6425	55.425	19.4605	93.725	NA	NA
2022-02-11	12	0	1.8875	167.4	21.706	87.25	NA	NA
2022-02-11	13	0	1.635	167.05	24.9043	74.075	NA	NA
2022-02-11	14	0.125	2.1375	63.525	27.2473	61.025	NA	NA
2022-02-11	15	0	2.265	74.75	28.0727	56.4	NA	NA
2022-02-11	16	0	2.1375	82.85	28.1038	53.2	NA	NA
2022-02-11	17	0	1.26	54.75	26.7335	56.45	NA	NA
2022-02-11	18	0	0.2525	74.4	23.278	73.725	NA	NA
2022-02-11	19	0	0	74.4	20.448	89.25	NA	NA
2022-02-11	20	0	0.125	74.4	20.7635	89.75	NA	NA
2022-02-11	21	0	0.63	79.675	20.996	85.6	NA	NA
2022-02-11	22	0	0	96.9	19.9303	90.325	NA	NA
2022-02-11	23	0	0.25	96.9	19.151	94.675	NA	NA
2022-02-12	0	0	0.2525	96.9	18.7525	95.4	NA	NA
2022-02-12	1	0	0	96.9	18.0987	96.725	NA	NA
2022-02-12	2	0	0	96.9	17.54	97.625	NA	NA
2022-02-12	3	0	0	96.9	17.6172	98.225	NA	NA
2022-02-12	4	0	0.63	97.6	18.1642	98.75	NA	NA
2022-02-12	5	0	0.7525	110.55	18.5328	96.75	NA	NA
2022-02-12	6	0	0	112.3	17.8253	97.75	NA	NA
2022-02-12	7	0	2.1375	47.025	19.157	96.7	NA	NA
2022-02-12	8	0	1.8875	33.675	19.1095	97.35	NA	NA
2022-02-12	9	0	1.6375	50.55	20.0792	96.325	NA	NA
2022-02-12	10	0	2.265	97.575	22.8923	87.5	NA	NA
2022-02-12	11	0	2.265	244.975	25.5023	79.35	NA	NA
2022-02-12	12	0	2.645	250.275	27.2725	71.625	NA	NA
2022-02-12	13	0	2.6425	262.525	29.1965	63.375	NA	NA
2022-02-12	14	0	2.2625	170.225	29.4525	58.2	NA	NA
2022-02-12	15	0	2.0125	94.375	28.992	58.9	NA	NA
2022-02-12	16	0	1.635	176.9	28.6333	57.925	NA	NA
2022-02-12	17	0.3775	3.9	91.95	22.827	78.95	NA	NA
2022-02-12	18	0	0.3775	110.9	20.6983	84.35	NA	NA
2022-02-12	19	0	0	110.9	19.96	92	NA	NA
2022-02-12	20	0	0	110.9	19.835	94.725	NA	NA
2022-02-12	21	0	0	110.9	18.9845	95.625	NA	NA
2022-02-12	22	0	0	110.9	18.3425	96.725	NA	NA
2022-02-12	23	0	0	110.9	17.9025	97.6	NA	NA
2022-02-13	0	0	0	110.9	17.528	98.075	NA	NA
2022-02-13	1	0	0	110.9	17.1412	98.5	NA	NA
2022-02-13	2	0	0	110.9	17.4865	99.025	NA	NA
2022-02-13	3	0	0	110.9	17.3795	99.15	NA	NA
2022-02-13	4	0	0	110.9	16.8618	99.3	NA	NA
2022-02-13	5	0	0	110.9	17.177	99.525	NA	NA
2022-02-13	6	0	0.5025	110.9	17.9557	99.575	NA	NA
2022-02-13	7	0	1.765	107.75	20.8547	94.75	NA	NA
2022-02-13	8	0.25	3.0225	104.6	23.617	85.65	NA	NA
2022-02-13	9	0	2.265	93.725	24.6663	81.45	NA	NA
2022-02-13	10	0	2.14	43.175	26.0155	76.625	NA	NA
2022-02-13	11	0	2.39	24.9	27.1142	70.9	NA	NA
2022-02-13	12	0	2.2675	185.325	28.3165	66.35	NA	NA
2022-02-13	13	0	2.015	24.55	28.0807	64.425	NA	NA
2022-02-13	14	0	2.1375	159.7	29.4435	57.9	NA	NA
2022-02-13	15	0	1.635	74.775	29.7665	56.825	NA	NA
2022-02-13	16	0	1.51	81.775	29.4462	56.775	NA	NA
2022-02-13	17	0	1.76	85.625	28.2778	58.775	NA	NA
2022-02-13	18	0	0.8825	94.1	25.4662	68.75	NA	NA
2022-02-13	19	0	0.125	48.75	22.3885	81.225	NA	NA
2022-02-13	20	0	0.755	70.875	21.7722	86.625	NA	NA
2022-02-13	21	0	1.6375	110.2	21.7898	87.5	NA	NA
2022-02-13	22	0	0.6275	108.1	20.5195	91.925	NA	NA
2022-02-13	23	0	0	108.1	19.0918	94.375	NA	NA
2022-02-14	0	0	0	108.1	18.6397	96.475	NA	NA
2022-02-14	1	0	0	108.1	18.0572	97.425	NA	NA
2022-02-14	2	0	0	108.1	18.1285	98.15	NA	NA
2022-02-14	3	0	0	108.1	17.302	98.4	NA	NA
2022-02-14	4	0	0	108.1	16.8977	98.85	NA	NA
2022-02-14	5	0	0	108.1	16.9868	99.175	NA	NA
2022-02-14	6	0	0	108.1	17.2308	99.35	NA	NA
2022-02-14	7	0	0	108.1	20.2587	98.825	NA	NA
2022-02-14	8	0	0.6275	79.325	25.5755	83.725	NA	NA
2022-02-14	9	0	2.01	82.125	27.2737	70.225	NA	NA
2022-02-14	10	0	1.8875	60.4	28.0023	68.15	NA	NA
2022-02-14	11	0	2.0125	145.675	29.047	62.5	NA	NA
2022-02-14	12	0	2.14	260.425	29.3057	60.25	NA	NA
2022-02-14	13	0	2.14	315.9	30.0162	59.125	NA	NA
2022-02-14	14	0	1.8875	79.65	31.4627	55.15	NA	NA
2022-02-14	15	0	1.2575	78.275	30.6208	54.175	NA	NA
2022-02-14	16	0	1.3825	44.2	28.7458	58.55	NA	NA
2022-02-14	17	0	1.7625	132.325	27.5953	61.175	NA	NA
2022-02-14	18	0	0.755	110.9	24.9337	70.575	NA	NA
2022-02-14	19	0	0	108.1	22.6208	81	NA	NA
2022-02-14	20	0	1.2575	104.95	22.7228	74.7	NA	NA
2022-02-14	21	0	1.76	105.3	22.7345	74.225	NA	NA
2022-02-14	22	0	0.3775	113.7	21.026	81.8	NA	NA
2022-02-14	23	0	0	113.7	19.1155	90.45	NA	NA
2022-02-15	0	0	0	113.7	18.9312	93.05	NA	NA
2022-02-15	1	0	0	113.7	17.9623	95.05	NA	NA
2022-02-15	2	0	0	113.7	17.7125	96.3	NA	NA
2022-02-15	3	0	0.5025	113	18.2772	96.725	NA	NA
2022-02-15	4	0	0.2525	285	18.8893	95.1	NA	NA
2022-02-15	5	0	0.88	136.875	19.7458	89.675	NA	NA
2022-02-15	6	0	1.6375	109.5	19.1453	85.75	NA	NA
2022-02-15	7	0.375	3.5225	111.6	21.2233	78.25	NA	NA
2022-02-15	8	0.25	3.525	104.25	22.3695	77.2	NA	NA
2022-02-15	9	0.25	2.895	95.475	23.2802	78.125	NA	NA
2022-02-15	10	0	2.77	61.075	23.2443	80.35	NA	NA
2022-02-15	11	0.25	3.145	75.45	24.7368	78.2	NA	NA
2022-02-15	12	0.5	3.5225	71.25	26.555	69.4	NA	NA
2022-02-15	13	0.5	3.27	62.85	27.4818	62.4	NA	NA
2022-02-15	14	0.25	3.2725	54.4	28.166	62.05	NA	NA
2022-02-15	15	0	2.14	79.325	27.187	67.175	NA	NA
2022-02-15	16	0.125	1.7625	197.95	24.8505	77.4	NA	NA
2022-02-15	17	0	0.755	69.5	25.0055	73.975	NA	NA
2022-02-15	18	0	0.125	43.5	22.7895	81.775	NA	NA
2022-02-15	19	0	0	43.5	20.8055	91.475	NA	NA
2022-02-15	20	0	0	43.5	19.9305	95.175	NA	NA
2022-02-15	21	0	0	43.5	19.5613	96.6	NA	NA
2022-02-15	22	0	0	43.5	18.8717	97.375	NA	NA
2022-02-15	23	0	0	43.5	18.6935	98.025	NA	NA
2022-02-16	0	0	0.125	43.5	18.4853	97.975	NA	NA
2022-02-16	1	0	0	43.5	18.4615	96.45	NA	NA
2022-02-16	2	0	0.63	49.825	19.1925	94.75	NA	NA
2022-02-16	3	0	0.125	60.4	19.0443	93.75	NA	NA
2022-02-16	4	0	0.88	70.575	19.0025	94.875	NA	NA
2022-02-16	5	0	1.8875	83.9	19.27	95.125	NA	NA
2022-02-16	6	0.125	2.64	104.95	18.8238	93.15	NA	NA
2022-02-16	7	0	2.515	114.05	19.6923	91.525	NA	NA
2022-02-16	8	0	2.895	112.65	20.3347	93	NA	NA
2022-02-16	9	0	2.0125	76.15	22.9383	88.075	NA	NA
2022-02-16	10	0.25	2.895	68.45	25.9277	76	NA	NA
2022-02-16	11	0.375	3.3975	69.5	26.2935	70.55	NA	NA
2022-02-16	12	0.5	2.895	96.175	28.0987	62.225	NA	NA
2022-02-16	13	0.375	3.27	97.25	28.3087	57.9	NA	NA
2022-02-16	14	0.375	3.145	87.05	29.2233	55.725	NA	NA
2022-02-16	15	0.5	3.775	107.4	28.5855	55.2	NA	NA
2022-02-16	16	0.755	4.405	105.3	28.711	51.775	NA	NA
2022-02-16	17	0.5	3.3975	109.85	27.6665	52.1	NA	NA
2022-02-16	18	0.25	3.2725	108.8	24.8508	57.65	NA	NA
2022-02-16	19	0	0	108.1	20.1627	76.125	NA	NA
2022-02-16	20	0	0	108.1	18.7945	86.125	NA	NA
2022-02-16	21	0	0	108.1	18.6872	89.55	NA	NA
2022-02-16	22	0	0	108.1	18.3307	91.25	NA	NA
2022-02-16	23	0	0	108.1	17.95	92.525	NA	NA
2022-02-17	0	0	0	108.1	17.4805	95.175	0	0
2022-02-17	1	0	0	108.1	17.1593	96.475	0	0
2022-02-17	2	0	0	108.1	16.939	97.15	0	0
2022-02-17	3	0	0	108.1	17.2665	97.675	0	0
2022-02-17	4	0	0	108.1	17.106	98.125	0	0
2022-02-17	5	0	0	108.1	16.957	98.55	0	0
2022-02-17	6	0	0	108.1	17.7063	98.775	NA	NA
2022-02-17	7	0	0.3775	95.475	19.7937	97.85	NA	NA
2022-02-17	8	0	1.135	103.175	22.22	88.775	NA	NA
2022-02-17	9	0	1.7625	43.85	24.9365	79.525	NA	NA
2022-02-17	10	0	1.6375	109.15	25.5512	76.1	NA	NA
2022-02-17	11	0	1.76	65.975	25.9367	72.675	NA	NA
2022-02-17	12	0	1.8875	100.05	23.5955	82.675	NA	NA
2022-02-17	13	0	1.26	255.5	23.0005	91.125	NA	NA
2022-02-17	14	0	0.755	347.475	24.1648	88.8	NA	NA
2022-02-17	15	0	1.01	314.825	26.5068	80.55	NA	NA
2022-02-17	16	0	0.125	300.75	26.494	77.35	NA	NA
2022-02-17	17	0	1.76	154.45	25.3092	71.925	NA	NA
2022-02-17	18	0	0.125	84.2	22.0115	83.225	1	99.8
2022-02-17	19	0	0.3775	51.575	20.4417	90.625	1	99.8
2022-02-17	20	0	0	16.8	19.6805	93.875	0	0
2022-02-17	21	0	0	16.8	18.9785	96.1	0	0
2022-02-17	22	0	0	16.8	18.3663	97.225	0	0
2022-02-17	23	0	0	16.8	18.1702	98	0	0
2022-02-18	0	0	0	16.8	17.9857	98.575	NA	NA
2022-02-18	1	0	0	16.8	17.3555	98.85	NA	NA
2022-02-18	2	0	0	16.8	17.3197	99.25	NA	NA
2022-02-18	3	0	0	16.8	17.3618	99.475	NA	NA
2022-02-18	4	0	0	16.8	17.516	99.725	NA	NA
2022-02-18	5	0	0	16.8	17.867	99.9	NA	NA
2022-02-18	6	0	0	16.8	18.307	100	NA	NA
2022-02-18	7	0	0	16.8	19.853	100	NA	NA
2022-02-18	8	0	1.5075	49.125	23.2945	93.125	NA	NA
2022-02-18	9	0.375	3.02	36.125	25.0918	76.825	NA	NA
2022-02-18	10	0	2.5175	43.875	25.9365	73.4	NA	NA
2022-02-18	11	0	2.77	48.075	27.174	66.375	NA	NA
2022-02-18	12	0	2.1375	66.325	27.2667	66.7	NA	NA
2022-02-18	13	0.125	2.515	51.95	28.3223	62.725	NA	NA
2022-02-18	14	0	2.0125	126.675	27.8702	62.475	NA	NA
2022-02-18	15	0	2.3925	81.45	28.514	59.875	NA	NA
2022-02-18	16	0	2.0125	48.775	27.1665	62.925	NA	NA
2022-02-18	17	0	1.385	91.95	26.2437	62.275	NA	NA
2022-02-18	18	0	0.125	47.7	24.331	74.05	NA	NA
2022-02-18	19	0	0	47.7	21.3657	86.275	NA	NA
2022-02-18	20	0	0	47.7	20.2812	90.825	NA	NA
2022-02-18	21	0	0	47.7	19.258	94.2	NA	NA
2022-02-18	22	0	0	47.7	18.7347	96.1	NA	NA
2022-02-18	23	0	0	47.7	18.4495	97.025	NA	NA
2022-02-19	0	0	0	47.7	18.6043	97.575	NA	NA
2022-02-19	1	0	0.5025	49.475	19.8888	94.425	NA	NA
2022-02-19	2	0	0.505	89.525	19.6747	92.575	NA	NA
2022-02-19	3	0	0	92.7	19.068	96.375	NA	NA
2022-02-19	4	0	0.3775	82.15	19.4307	97.375	NA	NA
2022-02-19	5	0	0	40.7	19.597	97.625	NA	NA
2022-02-19	6	0	0.2525	42.8	19.9423	97.95	NA	NA
2022-02-19	7	0	1.635	86.675	21.8257	92.3	NA	NA
2022-02-19	8	0	2.5175	67.725	24.0143	82.45	NA	NA
2022-02-19	9	0	2.14	73.725	23.924	81	NA	NA
2022-02-19	10	0	2.2625	32.3	25.4413	77.325	NA	NA
2022-02-19	11	0.125	2.3925	259.725	27.1457	72.675	NA	NA
2022-02-19	12	0	2.1375	167.4	27.6848	67.125	NA	NA
2022-02-19	13	0	2.0125	196.525	28.0132	65.8	NA	NA
2022-02-19	14	0	2.0125	165.325	28.3852	66.4	NA	NA
2022-02-19	15	0.125	3.5225	31.25	27.1193	69.375	NA	NA
2022-02-19	16	0	1.51	98.275	28.3325	66.125	NA	NA
2022-02-19	17	0	1.51	47.4	25.3768	71.25	NA	NA
2022-02-19	18	0	0.125	113	21.9405	77.25	NA	NA
2022-02-19	19	0	0	112.3	19.8233	90.275	NA	NA
2022-02-19	20	0	0	112.3	19.377	94.725	NA	NA
2022-02-19	21	0	0	112.3	18.384	95.95	NA	NA
2022-02-19	22	0	0.125	112.3	18.2357	95	NA	NA
2022-02-19	23	0	0	112.3	17.5162	96.45	NA	NA
2022-02-20	0	0	0	112.3	17.1475	97.225	NA	NA
2022-02-20	1	0	0	112.3	17.195	97.75	NA	NA
2022-02-20	2	0	0	112.3	17.2845	98	NA	NA
2022-02-20	3	0	0	112.3	18.0215	98.075	NA	NA
2022-02-20	4	0	0	112.3	17.213	98.275	NA	NA
2022-02-20	5	0	0	112.3	16.9513	98.65	NA	NA
2022-02-20	6	0	0	112.3	16.7845	98.95	NA	NA
2022-02-20	7	0	0.63	103.525	19.9022	97.125	NA	NA
2022-02-20	8	0	2.0125	36.85	24.541	83.4	NA	NA
2022-02-20	9	0	2.5175	94.075	25.8	80.275	NA	NA
2022-02-20	10	0	2.39	177.925	27.065	73.375	NA	NA
2022-02-20	11	0	1.76	174.8	27.1773	70.925	NA	NA
2022-02-20	12	0.125	2.015	79.325	28.861	63.675	NA	NA
2022-02-20	13	0.125	2.265	262.55	29.7787	57.45	NA	NA
2022-02-20	14	0	2.265	244.25	30.508	55.1	NA	NA
2022-02-20	15	0	1.7625	196.2	30.536	55.25	NA	NA
2022-02-20	16	0.125	2.265	105.65	22.256	85.875	NA	NA
2022-02-20	17	0	0.125	217.6	22.6928	89.475	NA	NA
2022-02-20	18	0	0	217.6	22.1182	92.225	NA	NA
2022-02-20	19	0	0.2525	197.95	21.348	94.25	NA	NA
2022-02-20	20	0	0	1.4	20.4838	95.2	NA	NA
2022-02-20	21	0	0	1.4	19.6623	96.75	NA	NA
2022-02-20	22	0	0	1.4	19.3708	97.675	NA	NA
2022-02-20	23	0	0	1.4	18.7587	98.225	NA	NA
2022-02-21	0	0	0	1.4	18.295	98.725	1	79.9
2022-02-21	1	0	0	1.4	17.4507	98.95	1	79.9
2022-02-21	2	0	0	1.4	17.2428	99.325	1	79.9
2022-02-21	3	0	0	1.4	17.2903	99.625	1	79.9
2022-02-21	4	0	0.125	1.4	16.463	99.8	1	79.9
2022-02-21	5	0	0	1.4	16.6118	100	1	79.9
2022-02-21	6	0	0	1.4	17.1535	100	NA	NA
2022-02-21	7	0	0	83.875	19.5083	99.875	NA	NA
2022-02-21	8	0	1.7625	254.475	23.7688	90.45	NA	NA
2022-02-21	9	0	1.8875	250.225	26.4833	76.9	NA	NA
2022-02-21	10	0.125	2.3925	280.425	28.0312	68.325	NA	NA
2022-02-21	11	0.125	2.895	283.9	29.3113	62.225	NA	NA
2022-02-21	12	0	1.76	246.75	30.647	56.425	NA	NA
2022-02-21	13	0	1.885	265.35	29.533	56.35	NA	NA
2022-02-21	14	0.125	2.895	122.475	22.7112	78.9	NA	NA
2022-02-21	15	0	1.3875	129.525	22.9722	83.1	NA	NA
2022-02-21	16	0	1.005	247.8	26.772	74.425	NA	NA
2022-02-21	17	0	1.51	206.025	26.348	68.45	NA	NA
2022-02-21	18	0	1.0075	20.375	23.24	81.525	0	0
2022-02-21	19	0	0	25.3	21.0918	90.725	0	0
2022-02-21	20	0	0	25.3	20.18	95.25	0	0
2022-02-21	21	0	0	25.3	19.8705	96.725	0	0
2022-02-21	22	0	0	28.1	19.4662	97.5	1	79.9
2022-02-21	23	0	0	28.1	18.937	98.075	1	79.9
2022-02-22	0	0	0	28.1	18.6517	98.575	NA	NA
2022-02-22	1	0	0	28.1	19.068	98.925	NA	NA
2022-02-22	2	0	0	28.1	19.1215	99.1	NA	NA
2022-02-22	3	0	0.2525	22.475	18.9133	99.325	NA	NA
2022-02-22	4	0	0	351	18.5328	99.65	NA	NA
2022-02-22	5	0	0	351	18.3783	99.825	NA	NA
2022-02-22	6	0	0	351	18.271	100	NA	NA
2022-02-22	7	0	0	351	20.4907	99.475	NA	NA
2022-02-22	8	0	0.7525	323.6	24.879	85.85	NA	NA
2022-02-22	9	0	1.1325	299.375	26.3498	76.825	NA	NA
2022-02-22	10	0	1.385	245	28.252	67.075	NA	NA
2022-02-22	11	0	1.7625	314.15	31.028	57.875	NA	NA
2022-02-22	12	0	2.0125	181.1	31.491	56.275	NA	NA
2022-02-22	13	0.6275	3.9	249.9	23.3923	75.725	NA	NA
2022-02-22	14	0.125	2.265	262.875	22.47	87.35	NA	NA
2022-02-22	15	0.125	1.8875	292.025	23.6842	85.675	NA	NA
2022-02-22	16	0	1.3825	105.625	25.308	78.325	NA	NA
2022-02-22	17	0	0.3775	49.1	24.999	76.825	NA	NA
2022-02-22	18	0	0	49.1	22.5735	88.35	NA	NA
2022-02-22	19	0	0	49.1	20.996	94.6	NA	NA
2022-02-22	20	0	0	49.1	20.4062	96.425	NA	NA
2022-02-22	21	0	0	49.1	20.3347	97.35	NA	NA
2022-02-22	22	0	0	49.1	19.9657	97.575	NA	NA
2022-02-22	23	0	0	49.1	19.7515	97.975	NA	NA
2022-02-23	0	0	0.25	56.125	20.2335	97.525	1	59.1
2022-02-23	1	0	0.755	130.225	20.24	91.45	1	59.1
2022-02-23	2	0	0.5025	129.175	19.918	91.175	1	59.1
2022-02-23	3	0	0.5025	110.9	19.6685	90.925	1	59.1
2022-02-23	4	0	0	110.9	18.1585	95.9	1	59.1
2022-02-23	5	0	0	110.9	17.8433	97.675	1	59.1
2022-02-23	6	0	1.26	116.5	19.365	96.675	NA	NA
2022-02-23	7	0.25	2.515	104.6	21.8077	90.05	NA	NA
2022-02-23	8	0.375	3.02	99.35	24.038	83.625	NA	NA
2022-02-23	9	0.125	2.39	54.05	24.1225	83.025	NA	NA
2022-02-23	10	0	1.76	258.325	26.1103	79.8	NA	NA
2022-02-23	11	0	1.76	32.625	27.6535	70.825	NA	NA
2022-02-23	12	0	2.14	113.35	28.8498	64.925	NA	NA
2022-02-23	13	0	2.0125	6.65	29.5368	59.65	NA	NA
2022-02-23	14	0.25	2.2675	256.55	28.278	62.725	NA	NA
2022-02-23	15	0	1.2575	263.25	24.8287	79.625	NA	NA
2022-02-23	16	0	0.755	228.8	24.7943	83.4	NA	NA
2022-02-23	17	0	0.5025	100.375	25.975	74.975	NA	NA
2022-02-23	18	0	0.7525	24.2	21.8203	85.2	0	0
2022-02-23	19	0	0	36.5	19.948	93.675	0	0
2022-02-23	20	0	0	36.5	19.5615	95.975	0	0
2022-02-23	21	0	0	36.5	18.9965	97.15	0	0
2022-02-23	22	0	0	36.5	18.848	97.775	0	0
2022-02-23	23	0	0	36.5	18.2595	98.25	0	0
2022-02-24	0	0	0	36.5	18.1165	98.675	0	0
2022-02-24	1	0	0	36.5	17.8313	99.05	1	47.4
2022-02-24	2	0.2525	1.76	65.625	18.0867	98.825	1	47.4
2022-02-24	3	0	0.755	110.9	17.0465	98.075	1	47.4
2022-02-24	4	0	1.26	104.95	16.9093	98.925	1	47.4
2022-02-24	5	0	0.25	102.5	16.7605	98.75	1	47.4
2022-02-24	6	0	1.6375	108.8	17.1352	96.575	NA	NA
2022-02-24	7	0.125	2.5175	110.9	19.83	87.6	NA	NA
2022-02-24	8	0.125	3.145	109.15	23.1547	76.775	NA	NA
2022-02-24	9	0	3.02	95.125	25.0415	70.775	NA	NA
2022-02-24	10	0	2.1375	77.225	26.598	67.375	NA	NA
2022-02-24	11	0	2.1375	101.775	28.4932	63.15	NA	NA
2022-02-24	12	0	2.265	98.625	29.3585	58.325	NA	NA
2022-02-24	13	0	2.1375	244.625	29.6095	53.2	NA	NA
2022-02-24	14	0	1.635	170.925	30.6032	48.175	NA	NA
2022-02-24	15	0	1.51	250.25	30.7892	48.525	NA	NA
2022-02-24	16	0	1.1325	298.35	29.1333	52.275	NA	NA
2022-02-24	17	0	0.88	137.95	25.9765	65.7	NA	NA
2022-02-24	18	0	0.25	108.1	21.539	84.85	0	0
2022-02-24	19	0	0	108.1	20.2218	90.875	0	0
2022-02-24	20	0	0	108.1	19.3652	93.425	0	0
2022-02-24	21	0	0	108.1	18.5922	95.05	0	0
2022-02-24	22	0	0	108.1	18.1227	96.35	0	0
2022-02-24	23	0	0	108.1	17.8667	97.05	0	0
2022-02-25	0	0	0	108.1	17.3317	97.575	NA	NA
2022-02-25	1	0	0	108.1	17.0165	98.05	NA	NA
2022-02-25	2	0	0	108.1	16.9097	98.425	NA	NA
2022-02-25	3	0	0	108.1	16.6295	98.725	NA	NA
2022-02-25	4	0	0	108.1	16.719	99.025	NA	NA
2022-02-25	5	0	0	108.1	16.2428	99.3	NA	NA
2022-02-25	6	0	0.125	108.1	16.5875	99.55	NA	NA
2022-02-25	7	0	1.0075	109.85	19.734	98.15	NA	NA
2022-02-25	8	0	2.0125	40.75	23.3352	86.9	NA	NA
2022-02-25	9	0	2.015	188.125	25.3742	77.4	NA	NA
2022-02-25	10	0	2.6425	166.35	26.3047	73.45	NA	NA
2022-02-25	11	0	2.265	338.35	27.5087	65.975	NA	NA
2022-02-25	12	0	2.01	321.85	29.1245	60	NA	NA
2022-02-25	13	0.25	2.7675	164.225	28.8803	58.375	NA	NA
2022-02-25	14	0.3775	3.65	190.225	27.8635	56.925	NA	NA
2022-02-25	15	0.25	2.39	81.45	22.711	74.45	NA	NA
2022-02-25	16	0	1.26	90.55	25.109	67.125	NA	NA
2022-02-25	17	0	0.25	106.7	23.9842	71.425	NA	NA
2022-02-25	18	0	1.0075	106.35	21.8792	78.8	NA	NA
2022-02-25	19	0	0	110.9	19.5735	88.5	NA	NA
2022-02-25	20	0	0	110.9	18.5448	92.575	NA	NA
2022-02-25	21	0	0	110.9	18.069	95.225	NA	NA
2022-02-25	22	0	0	110.9	17.6172	96.475	NA	NA
2022-02-25	23	0	0	110.9	17.2665	97.175	NA	NA
2022-02-26	0	0	0	110.9	16.832	97.725	NA	NA
2022-02-26	1	0	0	110.9	16.719	98.275	NA	NA
2022-02-26	2	0	0	110.9	16.439	98.6	NA	NA
2022-02-26	3	0	0	110.9	16.0935	98.9	NA	NA
2022-02-26	4	0	0	110.9	15.9983	99.2	NA	NA
2022-02-26	5	0	0	110.9	15.873	99.325	NA	NA
2022-02-26	6	0	0	110.9	16.3972	99.6	NA	NA
2022-02-26	7	0	0.125	110.9	19.574	98.95	NA	NA
2022-02-26	8	0	0.7525	108.45	24.016	86.3	NA	NA
2022-02-26	9	0	1.51	246.025	26.1405	74.525	NA	NA
2022-02-26	10	0	2.1375	187.4	28.104	64.825	NA	NA
2022-02-26	11	0	2.39	42.125	28.9295	59.675	NA	NA
2022-02-26	12	0	2.1375	33.325	29.9608	54.825	NA	NA
2022-02-26	13	0	2.39	63.175	30.6932	51.05	NA	NA
2022-02-26	14	0	2.1375	180.4	31.141	49.075	NA	NA
2022-02-26	15	0	2.895	204.25	31.4672	48.725	NA	NA
2022-02-26	16	0.88	4.9075	76.525	23.2563	67.95	NA	NA
2022-02-26	17	0	1.2575	43.875	25.0888	65.95	NA	NA
2022-02-26	18	0	0	33.7	22.371	76.3	NA	NA
2022-02-26	19	0	0	33.7	20.0493	86.825	NA	NA
2022-02-26	20	0	0	33.7	19.2342	90.65	NA	NA
2022-02-26	21	0	0	33.7	19.1092	91.35	NA	NA
2022-02-26	22	0	0	33.7	18.4438	94.525	NA	NA
2022-02-26	23	0	0	33.7	17.8788	95.8	NA	NA
2022-02-27	0	0	0	33.7	17.5635	96.85	NA	NA
2022-02-27	1	0	0	33.7	17.4745	97.575	NA	NA
2022-02-27	2	0	0	33.7	16.844	97.9	NA	NA
2022-02-27	3	0	0	33.7	16.4748	98.35	NA	NA
2022-02-27	4	0	0	33.7	16.2365	98.55	NA	NA
2022-02-27	5	0	0	33.7	15.694	98.8	NA	NA
2022-02-27	6	0	0	33.7	16.248	99.05	NA	NA
2022-02-27	7	0	0.755	32.65	19.8238	93.5	NA	NA
2022-02-27	8	0	1.635	30.9	23.036	78.325	NA	NA
2022-02-27	9	0	2.3925	95.8	25.3197	73.975	NA	NA
2022-02-27	10	0	2.2625	112.325	26.9835	67.4	NA	NA
2022-02-27	11	0	2.265	190.225	27.8573	62.75	NA	NA
2022-02-27	12	0.125	2.7675	103.55	28.9542	60.975	NA	NA
2022-02-27	13	0.125	2.7675	181.8	29.5532	54.425	NA	NA
2022-02-27	14	0	2.5175	181.45	30.6028	50.05	NA	NA
2022-02-27	15	0	2.5175	57.525	30.2752	50.275	NA	NA
2022-02-27	16	0.125	2.39	82.5	29.4883	50.575	NA	NA
2022-02-27	17	0.125	2.14	78.95	27.3212	59.05	NA	NA
2022-02-27	18	0	0.5025	24.95	23.8287	74.525	NA	NA
2022-02-27	19	0	0	22.5	21.4672	86.775	NA	NA
2022-02-27	20	0	0	22.5	20.555	91.65	NA	NA
2022-02-27	21	0	0	22.5	19.8588	93.475	NA	NA
2022-02-27	22	0	0	22.5	19.0145	95.05	NA	NA
2022-02-27	23	0	0	22.5	18.5207	96.2	NA	NA
2022-02-28	0	0	0	22.5	18.2177	96.775	0	0
2022-02-28	1	0	0	22.5	17.8075	97.25	0	0
2022-02-28	2	0	0	22.5	17.4445	97.775	0	0
2022-02-28	3	0	0	22.5	17.1713	98.2	0	0
2022-02-28	4	0	0	22.5	16.8977	98.5	0	0
2022-02-28	5	0	0.125	31.25	16.7192	98.875	1	7.5
2022-02-28	6	0	0	32.3	16.9273	99.1	NA	NA
2022-02-28	7	0	0.2525	30.2	19.6575	97.925	NA	NA
2022-02-28	8	0	1.885	22.8	23.5272	86.6	NA	NA
2022-02-28	9	0	2.1375	108.45	25.4352	75.6	NA	NA
2022-02-28	10	0	2.6425	328.875	25.7628	70.8	NA	NA
2022-02-28	11	0	2.515	261.15	27.983	61.475	NA	NA
2022-02-28	12	0	2.2675	164.6	28.3403	59.175	NA	NA
2022-02-28	13	0	2.3875	91.6	29.8975	53.1	NA	NA
2022-02-28	14	0	2.1375	47.025	30.5985	49.775	NA	NA
2022-02-28	15	0	2.01	22.1	29.9307	48.825	NA	NA
2022-02-28	16	0.125	1.8875	46.7	29.2595	52.45	NA	NA
2022-02-28	17	0	1.51	56.15	26.6525	60.925	NA	NA
2022-02-28	18	0	0.3775	87.35	24.1983	71.4	0	0
2022-02-28	19	0	0	87	21.4318	85.05	0	0
2022-02-28	20	0	0	87	20.3765	89.975	0	0
2022-02-28	21	0	0	87	19.7755	92.975	0	0
2022-02-28	22	0	0	87	19.151	94.725	0	0
2022-02-28	23	0	0	87	18.592	95.95	0	0
2022-03-01	0	0	0	87	18.0335	96.65	NA	NA
2022-03-01	1	0	0	87	17.6235	97.2	NA	NA
2022-03-01	2	0	0	87	17.4922	97.775	NA	NA
2022-03-01	3	0	0	87	17.106	97.975	NA	NA
2022-03-01	4	0	0	87	16.5165	98.1	NA	NA
2022-03-01	5	0	0	87	16.5105	98.7	NA	NA
2022-03-01	6	0	0.125	87	17.201	98.8	NA	NA
2022-03-01	7	0	0.7525	74.725	20.0083	96.025	NA	NA
2022-03-01	8	0	1.8875	18.95	23.3715	85.375	NA	NA
2022-03-01	9	0	2.14	37.9	25.757	78.125	NA	NA
2022-03-01	10	0.125	2.3925	189.875	27.311	68.075	NA	NA
2022-03-01	11	0	2.265	192.35	28.7425	60.75	NA	NA
2022-03-01	12	0	2.265	214.45	29.534	57.475	NA	NA
2022-03-01	13	0	2.6425	123.9	30.2873	53.475	NA	NA
2022-03-01	14	0.125	2.39	170.925	31.211	50.075	NA	NA
2022-03-01	15	0	2.6425	187.4	31.198	49.425	NA	NA
2022-03-01	16	0	1.635	115.1	30.6782	49.925	NA	NA
2022-03-01	17	0	1.6375	39.325	28.5335	54.75	NA	NA
2022-03-01	18	0	0.2525	59.3	25.045	68.35	NA	NA
2022-03-01	19	0	0	73	22.3577	80.9	NA	NA
2022-03-01	20	0	0	73	20.9185	86.4	NA	NA
2022-03-01	21	0	0	73	19.8347	91.4	NA	NA
2022-03-01	22	0	0	73	19.234	94	NA	NA
2022-03-01	23	0	0	73	19.0735	95.525	NA	NA
2022-03-02	0	0	0	73	18.5388	95.925	NA	NA
2022-03-02	1	0	0	73	18.0867	96.675	NA	NA
2022-03-02	2	0	0	73	17.6708	97.25	NA	NA
2022-03-02	3	0	0	73	17.3732	97.7	NA	NA
2022-03-02	4	0	0	73	16.9627	98.125	NA	NA
2022-03-02	5	0	0	73	16.6713	98.45	NA	NA
2022-03-02	6	0	0	73	16.9215	98.85	NA	NA
2022-03-02	7	0	1.385	66.35	20.3893	94.7	NA	NA
2022-03-02	8	0	2.265	17.175	23.8295	81.7	NA	NA
2022-03-02	9	0.25	3.145	10.875	25.9453	71.425	NA	NA
2022-03-02	10	0.5	3.3975	21.075	27.7398	62.3	NA	NA
2022-03-02	11	0.25	2.77	20.7	26.299	64.65	NA	NA
2022-03-02	12	0	2.0125	96.5	28.3388	61.025	NA	NA
2022-03-02	13	0.125	2.5175	263.6	27.982	60.45	NA	NA
2022-03-02	14	0.125	2.0125	183.225	29.7907	53.55	NA	NA
2022-03-02	15	0	2.1375	165.65	30.514	50.15	NA	NA
2022-03-02	16	0	2.14	86.325	29.8223	52.85	NA	NA
2022-03-02	17	0	1.0075	37.9	27.4955	57.625	NA	NA
2022-03-02	18	0.5025	3.9025	100.025	23.4745	73.05	NA	NA
2022-03-02	19	0	1.51	107.75	22.549	75.525	NA	NA
2022-03-02	20	0	0.3775	109.5	21.2105	85.65	NA	NA
2022-03-02	21	0	0	109.5	20.7695	90.275	NA	NA
2022-03-02	22	0	0	108.1	20.561	91.525	NA	NA
2022-03-02	23	0	0	108.1	20.3468	93.8	NA	NA
2022-03-03	0	0	0	108.1	19.7875	94.4	0	0
2022-03-03	1	0	0	108.1	19.139	95.4	0	0
2022-03-03	2	0	0	108.1	18.818	96.475	0	0
2022-03-03	3	0	0	108.1	18.194	96.95	0	0
2022-03-03	4	0	0	108.1	17.8968	97.575	0	0
2022-03-03	5	0	0	108.1	18.105	97.95	0	0
2022-03-03	6	0	0.125	108.1	18.9962	97.875	NA	NA
2022-03-03	7	0	2.015	105.65	20.3825	94.975	NA	NA
2022-03-03	8	0	1.635	79.325	21.5392	92.875	NA	NA
2022-03-03	9	0	2.5175	104.6	22.627	86.575	NA	NA
2022-03-03	10	0	2.14	58.625	24.9028	77.5	NA	NA
2022-03-03	11	0	1.885	242.525	26.8615	70.825	NA	NA
2022-03-03	12	0.25	2.515	189.9	29.0785	61.25	NA	NA
2022-03-03	13	0.125	2.5175	229.9	28.916	58.925	NA	NA
2022-03-03	14	0	2.3925	109.5	29.9615	56.6	NA	NA
2022-03-03	15	0	1.635	24.925	29.5783	55.05	NA	NA
2022-03-03	16	0	1.8875	97.575	29.023	56.2	NA	NA
2022-03-03	17	0	1.5075	99.65	27.0033	61.675	NA	NA
2022-03-03	18	0	0.25	44.9	23.5658	74.875	1	0.8
2022-03-03	19	0	0	46.3	20.9185	88.3	1	0.8
2022-03-03	20	0	0	46.3	19.7042	92.5	0	0
2022-03-03	21	0	0	46.3	19.5792	94.8	0	0
2022-03-03	22	0	0.375	46.3	20.0192	92.05	0	0
2022-03-03	23	0	0	46.3	18.5685	93.5	0	0
2022-03-04	0	0	0	46.3	18.2177	96.1	NA	NA
2022-03-04	1	0	0	46.3	17.8908	97.075	NA	NA
2022-03-04	2	0	0	46.3	17.5935	97.725	NA	NA
2022-03-04	3	0	0	46.3	17.4153	98.1	NA	NA
2022-03-04	4	0	0	46.3	17.207	98.525	NA	NA
2022-03-04	5	0	0	46.3	17.1118	98.775	NA	NA
2022-03-04	6	0	0	46.3	17.9088	99	NA	NA
2022-03-04	7	0	1.005	28.4	20.872	96.15	NA	NA
2022-03-04	8	0	2.39	17.2	24.4432	81.075	NA	NA
2022-03-04	9	0	3.02	180.075	26.746	72.375	NA	NA
2022-03-04	10	0.125	2.7675	179.35	28.1968	66.9	NA	NA
2022-03-04	11	0.125	2.0125	312.375	28.7685	62.975	NA	NA
2022-03-04	12	0	1.885	170.575	30.359	57.575	NA	NA
2022-03-04	13	0	2.14	337.3	31.9515	51.925	NA	NA
2022-03-04	14	0	2.1375	238.325	31.6315	50.825	NA	NA
2022-03-04	15	0	1.885	254.1	32.1007	49.225	NA	NA
2022-03-04	16	0.3775	3.1425	70.9	28.7157	58.6	NA	NA
2022-03-04	17	0.6275	3.9025	86	26.439	67.725	NA	NA
2022-03-04	18	0	2.015	113	25.1745	70.625	NA	NA
2022-03-04	19	0	1.51	106	24.0865	75.8	NA	NA
2022-03-04	20	0	0.125	110.9	22.9142	82.125	NA	NA
2022-03-04	21	0	0.755	110.9	23.292	79.3	NA	NA
2022-03-04	22	0	1.0075	105.3	22.7883	80.75	NA	NA
2022-03-04	23	0	0.755	108.45	22.2258	82.3	NA	NA
2022-03-05	0	0	0	115.1	20.2458	89.625	NA	NA
2022-03-05	1	0	0	115.1	19.8942	93.55	NA	NA
2022-03-05	2	0	0	115.1	20.6865	92.4	NA	NA
2022-03-05	3	0	0	114.05	20.5135	91.775	NA	NA
2022-03-05	4	0	0	113.7	19.7162	94.6	NA	NA
2022-03-05	5	0	0	113.7	19.133	96.1	NA	NA
2022-03-05	6	0	0	113.7	19.0915	96.725	NA	NA
2022-03-05	7	0	0.5025	113.7	21.462	93.275	NA	NA
2022-03-05	8	0	2.5175	80.025	24.8008	80.75	NA	NA
2022-03-05	9	0.5	2.77	49.825	26.4877	73.15	NA	NA
2022-03-05	10	0	1.8875	16.15	24.2102	81.275	NA	NA
2022-03-05	11	0	1.385	160.75	22.1013	89.425	NA	NA
2022-03-05	12	0.125	1.005	84.2	23.289	89.425	NA	NA
2022-03-05	13	0.3775	2.515	234.1	24.4007	82.175	NA	NA
2022-03-05	14	0.2525	1.8875	84.925	19.1273	96.9	NA	NA
2022-03-05	15	0	0.2525	341.125	19.93	97.825	NA	NA
2022-03-05	16	0	0.25	340.45	20.9303	97.975	NA	NA
2022-03-05	17	0	0	341.2	21.7237	97.825	NA	NA
2022-03-05	18	0	0	341.2	21.5805	97.95	NA	NA
2022-03-05	19	0	0.5025	271.35	20.853	98.625	NA	NA
2022-03-05	20	0	1.6325	113.7	20.2097	95.025	NA	NA
2022-03-05	21	0	0	122.1	19.151	96.325	NA	NA
2022-03-05	22	0	0	122.1	18.3188	97.9	NA	NA
2022-03-05	23	0	0	122.1	17.6232	98.675	NA	NA
2022-03-06	0	0	0	122.1	17.4865	99.15	NA	NA
2022-03-06	1	0	0.25	121.75	17.9265	99.35	NA	NA
2022-03-06	2	0	0.25	120.7	18.0452	99.425	NA	NA
2022-03-06	3	0	0.5025	120.7	18.3545	98.275	NA	NA
2022-03-06	4	0	0.7575	119.3	18.622	97.075	NA	NA
2022-03-06	5	0	0	115.1	18.1345	97.5	NA	NA
2022-03-06	6	0	0.2525	115.1	18.4855	98.55	NA	NA
2022-03-06	7	0	1.885	107.75	20.4417	94.825	NA	NA
2022-03-06	8	0	3.1425	87.725	22.0652	90.75	NA	NA
2022-03-06	9	0	2.895	70.175	23.1725	87.325	NA	NA
2022-03-06	10	0	3.5225	53.675	24.2072	81	NA	NA
2022-03-06	11	0	3.27	53.7	25.2855	75.975	NA	NA
2022-03-06	12	0.125	3.2725	61.425	25.4535	73.45	NA	NA
2022-03-06	13	0.25	3.5225	47.375	27.3903	67.15	NA	NA
2022-03-06	14	0.25	3.02	54.075	26.7688	66.55	NA	NA
2022-03-06	15	0.5	2.895	46	28.092	60.625	NA	NA
2022-03-06	16	0	2.5175	33.7	27.7823	58.65	NA	NA
2022-03-06	17	0	1.7625	34.05	25.94	65.525	NA	NA
2022-03-06	18	0	1.385	95.85	23.528	75.175	NA	NA
2022-03-06	19	0	0.755	97.25	21.855	83	NA	NA
2022-03-06	20	0	1.51	110.9	21.8075	83.95	NA	NA
2022-03-06	21	0	1.135	105.65	21.921	85.2	NA	NA
2022-03-06	22	0	0.5025	102.15	21.4432	88.125	NA	NA
2022-03-06	23	0	0.125	102.5	20.889	90.7	NA	NA
2022-03-07	0	0	0	102.5	20.1442	93.925	NA	NA
2022-03-07	1	0	0	102.5	20.0433	95.75	NA	NA
2022-03-07	2	0	0	102.5	19.9778	96.275	NA	NA
2022-03-07	3	0	0	102.5	19.8768	95.925	NA	NA
2022-03-07	4	0	0	102.5	19.4185	96.6	NA	NA
2022-03-07	5	0	0	102.5	19.4305	97.225	NA	NA
2022-03-07	6	0	0.125	102.5	19.8708	96.7	NA	NA
2022-03-07	7	0	0.5025	92.675	21.1812	93.175	NA	NA
2022-03-07	8	0	2.1375	38.6	22.998	84.3	NA	NA
2022-03-07	9	0	2.895	30.9	24.678	75.525	NA	NA
2022-03-07	10	0.25	3.145	25.275	25.5257	70.85	NA	NA
2022-03-07	11	0.375	3.9025	14.375	27.1805	64.7	NA	NA
2022-03-07	12	0.5	3.145	97.925	28.7	59.95	NA	NA
2022-03-07	13	0.375	3.02	96.15	28.9542	58.5	NA	NA
2022-03-07	14	0.125	2.3925	190.25	30.4078	53.85	NA	NA
2022-03-07	15	0.25	2.77	35.075	30.4193	52.35	NA	NA
2022-03-07	16	0.125	2.52	43.875	29.3708	52.75	NA	NA
2022-03-07	17	0	2.01	45.65	27.6172	57.775	NA	NA
2022-03-07	18	0	0.125	95.5	24.0895	72.325	NA	NA
2022-03-07	19	0	0.505	95.85	22.621	79.225	NA	NA
2022-03-07	20	0	1.89	107.4	22.7222	81.35	NA	NA
2022-03-07	21	0	0.3775	106.7	21.0265	86.375	NA	NA
2022-03-07	22	0	0	106.7	19.9955	92.675	NA	NA
2022-03-07	23	0	0	106.7	20.1385	94.55	NA	NA
2022-03-08	0	0	0	106.7	19.9002	95.5	NA	NA
2022-03-08	1	0	0	106.7	19.2105	96.3	NA	NA
2022-03-08	2	0	0	106.7	18.3367	96.875	NA	NA
2022-03-08	3	0	0.3775	106.7	18.6932	95.175	NA	NA
2022-03-08	4	0	0.125	106.7	18.396	94.35	NA	NA
2022-03-08	5	0	0	106.7	17.6947	96.225	NA	NA
2022-03-08	6	0	0	106.7	17.4805	97.2	NA	NA
2022-03-08	7	0	1.2575	55.425	20.9915	92	NA	NA
2022-03-08	8	0	2.3925	37.925	24.407	79.8	NA	NA
2022-03-08	9	0.5	3.27	39.3	25.8605	73.725	NA	NA
2022-03-08	10	0.375	3.27	105.65	26.9718	70.05	NA	NA
2022-03-08	11	0.375	3.3975	93.725	27.8535	64.6	NA	NA
2022-03-08	12	0.25	2.895	272.025	28.9415	60.55	NA	NA
2022-03-08	13	0.25	2.6425	31.925	30.7918	53.6	NA	NA
2022-03-08	14	0	2.5175	22.125	30.069	53.55	NA	NA
2022-03-08	15	0	2.39	177.6	31.3392	51.525	NA	NA
2022-03-08	16	0	2.1375	322.9	30.6615	52.425	NA	NA
2022-03-08	17	0.125	2.8925	308.175	27.7325	60.65	NA	NA
2022-03-08	18	0.3775	3.0175	242.525	24.3287	71.575	NA	NA
2022-03-08	19	0	1.1325	195.825	22.0953	82.85	NA	NA
2022-03-08	20	0	0.3775	129.55	20.8055	89.775	NA	NA
2022-03-08	21	0	0.5025	117.55	20.079	92.075	NA	NA
2022-03-08	22	0	0	116.5	19.5078	94.65	NA	NA
2022-03-08	23	0	0	116.5	19.3768	95.925	NA	NA
2022-03-09	0	0	0	116.5	19.5673	96.525	0	0
2022-03-09	1	0	0	116.5	19.585	97.125	0	0
2022-03-09	2	0	0.25	116.5	19.9597	96.8	0	0
2022-03-09	3	0	0	116.5	19.8702	96.35	0	0
2022-03-09	4	0	0.25	116.5	19.5673	97.125	0	0
2022-03-09	5	0	1.2575	116.15	19.8888	96.4	0	0
2022-03-09	6	0	1.635	111.6	20.5315	93.65	NA	NA
2022-03-09	7	0	1.635	107.05	21.181	92.375	NA	NA
2022-03-09	8	0	3.1475	87.75	23.468	85.825	NA	NA
2022-03-09	9	0.5	3.395	41.075	25.5985	75.2	NA	NA
2022-03-09	10	0.375	3.1475	106	26.5255	70.675	NA	NA
2022-03-09	11	0.25	2.77	96.175	27.4405	68.275	NA	NA
2022-03-09	12	0.25	2.895	119.675	28.6313	62.675	NA	NA
2022-03-09	13	0	3.02	46.675	27.666	65.05	NA	NA
2022-03-09	14	0.125	2.895	37.55	28.9473	61.6	NA	NA
2022-03-09	15	0	2.895	51.95	29.866	58.65	NA	NA
2022-03-09	16	0.125	2.895	70.55	28.9735	58.975	NA	NA
2022-03-09	17	0	1.76	35.775	26.8483	64.15	NA	NA
2022-03-09	18	0	0.125	23.9	24.1683	74.95	1	42.6
2022-03-09	19	0	0.5025	33.025	22.5497	84.525	1	42.6
2022-03-09	20	0	1.76	104.6	23.1905	85.1	1	42.6
2022-03-09	21	0	1.76	116.85	22.645	87.525	1	42.6
2022-03-09	22	0	1.26	106.35	22.148	88.15	1	42.6
2022-03-09	23	0	1.26	106.35	21.5388	89.225	0	0
2022-03-10	0	0	0.755	112.65	21.0975	89.7	0	0
2022-03-10	1	0	0.3775	113.7	20.222	92.05	0	0
2022-03-10	2	0	0	113.7	19.1925	95.3	0	0
2022-03-10	3	0	0	113.7	18.9845	96.55	0	0
2022-03-10	4	0	0.5025	113.7	19.1627	97.05	0	0
2022-03-10	5	0	0.25	109.85	20.2572	95.25	0	0
2022-03-10	6	0	0.2525	109.5	19.8828	96.675	NA	NA
2022-03-10	7	0	0.125	109.85	20.5968	96	NA	NA
2022-03-10	8	0	0.125	114.775	20.9788	94.75	NA	NA
2022-03-10	9	0	1.7625	73.375	23.1795	88.5	NA	NA
2022-03-10	10	0.125	3.2725	44.225	25.1318	79.1	NA	NA
2022-03-10	11	0.25	3.2725	107.05	26.3803	71.4	NA	NA
2022-03-10	12	0.5	3.5225	12.625	27.286	66.95	NA	NA
2022-03-10	13	0.25	2.8925	62.825	28.3942	63.25	NA	NA
2022-03-10	14	0	2.6425	42.5	28.958	59.525	NA	NA
2022-03-10	15	0.125	2.3925	35.45	29.3257	59.15	NA	NA
2022-03-10	16	0	1.885	35.1	28.057	60.225	NA	NA
2022-03-10	17	0	1.385	114.775	26.6483	65.45	NA	NA
2022-03-10	18	0	1.005	49.15	23.9662	74.925	1	52.4
2022-03-10	19	0	0.6275	34.75	22.7948	81.425	1	52.4
2022-03-10	20	0	1.635	97.925	22.3035	86.075	1	52.4
2022-03-10	21	0	1.51	107.75	21.7177	89.725	1	52.4
2022-03-10	22	0	1.2575	92.35	21.181	91.125	1	52.4
2022-03-10	23	0	0.5025	98.3	20.1507	92	1	52.4
2022-03-11	0	0	0	99.7	19.2342	95.15	NA	NA
2022-03-11	1	0	0	99.7	18.6277	96.55	NA	NA
2022-03-11	2	0	0	99.7	18.0512	97.3	NA	NA
2022-03-11	3	0	0.125	99.7	17.9322	97.525	NA	NA
2022-03-11	4	0	0.125	99.7	18.164	97.825	NA	NA
2022-03-11	5	0	0.755	97.6	18.699	96.95	NA	NA
2022-03-11	6	0	0.25	95.5	18.5742	95.875	NA	NA
2022-03-11	7	0	1.51	93.025	21.039	89.925	NA	NA
2022-03-11	8	0	3.1475	41.775	23.8038	78.675	NA	NA
2022-03-11	9	0.25	3.2725	21.775	25.2895	71.75	NA	NA
2022-03-11	10	0	2.895	101.425	27.3225	66.6	NA	NA
2022-03-11	11	0	2.39	43.525	26.9163	63.15	NA	NA
2022-03-11	12	0	2.77	29.825	29.0478	57.175	NA	NA
2022-03-11	13	0	2.39	48.075	30.206	53.275	NA	NA
2022-03-11	14	0	2.39	75.125	30.3238	50.775	NA	NA
2022-03-11	15	0	2.6425	63.875	29.4135	55.075	NA	NA
2022-03-11	16	0.125	2.895	76.15	29.54	55.325	NA	NA
2022-03-11	17	0.6275	3.9	103.2	27.0095	61.975	NA	NA
2022-03-11	18	0	2.1375	105.3	24.5817	71.05	NA	NA
2022-03-11	19	0	1.7625	103.55	23.1425	73.325	NA	NA
2022-03-11	20	0	0.3775	105.3	21.432	78.7	NA	NA
2022-03-11	21	0	0.25	105.3	20.013	87.45	NA	NA
2022-03-11	22	0	0	105.3	19.1687	90.1	NA	NA
2022-03-11	23	0	0	105.3	19.1988	90.2	NA	NA
2022-03-12	0	0	0.125	105.3	18.8655	93.45	NA	NA
2022-03-12	1	0	0	105.3	18.2533	94.025	NA	NA
2022-03-12	2	0	0	105.3	18.1403	95.725	NA	NA
2022-03-12	3	0	0.7575	105.3	19.068	95	NA	NA
2022-03-12	4	0	1.51	99	20.5192	88.6	NA	NA
2022-03-12	5	0	1.26	91.6	20.5315	89.65	NA	NA
2022-03-12	6	0	1.26	110.9	19.9955	92.125	NA	NA
2022-03-12	7	0	2.0125	106.7	20.9125	90.25	NA	NA
2022-03-12	8	0.125	2.265	103.55	22.4125	85.825	NA	NA
2022-03-12	9	0.25	2.645	58.95	24.9737	75.875	NA	NA
2022-03-12	10	0.125	2.5175	56.5	25.0778	76.425	NA	NA
2022-03-12	11	0	2.8925	64.2	25.9155	72.875	NA	NA
2022-03-12	12	0	2.39	56.525	27.5855	66.4	NA	NA
2022-03-12	13	0	1.765	190.925	27.1025	66.775	NA	NA
2022-03-12	14	0	1.8875	77.2	25.2735	77.9	NA	NA
2022-03-12	15	0.125	2.5175	257.975	24.3163	78.75	NA	NA
2022-03-12	16	0.125	1.2575	3.5	20.1385	92.85	NA	NA
2022-03-12	17	0	0.2525	88.125	21.4372	93	NA	NA
2022-03-12	18	0	0.125	89.9	20.9067	94.5	NA	NA
2022-03-12	19	0	0	89.9	20.3468	96.425	NA	NA
2022-03-12	20	0	0	89.9	19.5673	97.325	NA	NA
2022-03-12	21	0	0	89.9	19.2997	97.875	NA	NA
2022-03-12	22	0	0	89.9	18.5805	98.25	NA	NA
2022-03-12	23	0	0	89.9	18.0395	98.475	NA	NA
2022-03-13	0	0	0	89.9	18.1405	98.8	NA	NA
2022-03-13	1	0	0	89.9	18.3723	98.925	NA	NA
2022-03-13	2	0	0	89.9	18.6755	99.1	NA	NA
2022-03-13	3	0	0	89.9	17.8373	99.275	NA	NA
2022-03-13	4	0	0	89.9	17.5398	99.475	NA	NA
2022-03-13	5	0	1.0075	89.9	18.408	96.675	NA	NA
2022-03-13	6	0	0.5025	92.675	18.2237	95.925	NA	NA
2022-03-13	7	0	0	94.1	19.2108	97.475	NA	NA
2022-03-13	8	0	0.63	53.35	22.2055	93.475	NA	NA
2022-03-13	9	0	1.635	113.375	24.1118	84.925	NA	NA
2022-03-13	10	0	2.14	253.075	25.382	77.65	NA	NA
2022-03-13	11	0	2.1375	325.7	26.343	72.075	NA	NA
2022-03-13	12	0.125	2.14	89.85	28.4875	64.3	NA	NA
2022-03-13	13	0	2.2625	251.3	28.9773	63.625	NA	NA
2022-03-13	14	0	2.39	171.975	30.0338	58.6	NA	NA
2022-03-13	15	0.5	3.5225	94.075	25.9705	72.2	NA	NA
2022-03-13	16	0	1.2575	94.775	25.611	73.6	NA	NA
2022-03-13	17	0	0	85.6	24.4425	79.9	NA	NA
2022-03-13	18	0	0.125	85.6	22.591	85.95	NA	NA
2022-03-13	19	0	0	85.6	21.1092	91.05	NA	NA
2022-03-13	20	0	0	85.6	20.7578	94.675	NA	NA
2022-03-13	21	0	0	85.6	21.1928	95.75	NA	NA
2022-03-13	22	0	0	85.6	21.145	96.25	NA	NA
2022-03-13	23	0	0	85.6	20.9245	96.725	NA	NA
2022-03-14	0	0	0	85.6	20.877	97.375	1	87.2
2022-03-14	1	0	1.26	229.2	20.865	96.275	1	87.2
2022-03-14	2	0	2.6425	246.4	20.3942	93.525	1	87.2
2022-03-14	3	0	1.0075	262.525	19.514	93.575	0	0
2022-03-14	4	0	0	268.1	18.7172	95.95	0	0
2022-03-14	5	0	0	268.1	18.176	97.4	0	0
2022-03-14	6	0	0	268.1	18.1345	98.25	NA	NA
2022-03-14	7	0	1.51	252	20.8367	93.85	NA	NA
2022-03-14	8	0.25	3.02	250.6	24.395	78.475	NA	NA
2022-03-14	9	0.375	3.0225	256.9	25.2228	72.9	NA	NA
2022-03-14	10	0.125	3.02	273.05	27.1698	64.95	NA	NA
2022-03-14	11	0.125	2.1375	292.35	27.9925	61.5	NA	NA
2022-03-14	12	0	2.1375	182.525	29.4245	59.45	NA	NA
2022-03-14	13	0.125	2.3925	316.95	30.092	56.275	NA	NA
2022-03-14	14	0.125	3.1475	310.975	30.3445	53.375	NA	NA
2022-03-14	15	0	1.8875	231.65	30.8992	52.2	NA	NA
2022-03-14	16	0	2.0125	253.4	29.0665	55.575	NA	NA
2022-03-14	17	0	1.385	82.85	25.697	68.375	NA	NA
2022-03-14	18	0	1.13	237.25	22.5153	82.325	1	87.2
2022-03-14	19	0	0.125	198	21.563	92.4	1	87.2
2022-03-14	20	0	0	198	21.3182	94.5	1	87.2
2022-03-14	21	0	0	198	21.6043	96	1	87.2
2022-03-14	22	0	0	198	21.169	96.675	1	87.2
2022-03-14	23	0	0.7525	51.25	20.7638	96.25	1	87.2
2022-03-15	0	0	0	45.65	20.0018	96.55	1	93.3
2022-03-15	1	0	0	54.8	19.6148	97.5	1	93.3
2022-03-15	2	0	0	54.8	19.365	98.125	1	93.3
2022-03-15	3	0	0	54.8	19.1925	98.575	1	93.3
2022-03-15	4	0	0	54.8	19.4898	98.875	0	0
2022-03-15	5	0	0	54.8	19.4602	99.05	0	0
2022-03-15	6	0	0	54.8	19.579	99.25	NA	NA
2022-03-15	7	0	0	54.8	20.9065	99.05	NA	NA
2022-03-15	8	0	0.3775	48.1	22.4355	96.15	NA	NA
2022-03-15	9	0	1.8875	226.75	25.3382	84.575	NA	NA
2022-03-15	10	0	2.39	279.025	27.2692	75.35	NA	NA
2022-03-15	11	0.125	1.89	293.075	28.1468	69.125	NA	NA
2022-03-15	12	0.125	2.8925	265.325	28.5012	63.075	NA	NA
2022-03-15	13	0.3775	3.02	222.175	26.5212	70.125	NA	NA
2022-03-15	14	0	1.76	73.025	23.6288	82.925	NA	NA
2022-03-15	15	0	1.1325	99.675	24.0445	82.175	NA	NA
2022-03-15	16	0	0.6275	95.85	26.0012	76.575	NA	NA
2022-03-15	17	0	0.3775	92	25.199	80.075	NA	NA
2022-03-15	18	0	0.755	126.025	23.4002	87.7	1	93.3
2022-03-15	19	0	1.0075	148.45	21.9995	86.55	1	93.3
2022-03-15	20	0	0.7525	94.425	21.0615	89.125	1	93.3
2022-03-15	21	0	0	105.3	20.68	92.1	1	93.3
2022-03-15	22	0	0	105.3	20.4005	94.825	1	93.3
2022-03-15	23	0	0	105.3	20.2752	96.05	1	93.3
2022-03-16	0	0	0	105.3	20.317	96.5	1	97.6
2022-03-16	1	0	0	105.3	20.0553	97.25	1	97.6
2022-03-16	2	0	0	105.3	19.5138	97.925	1	97.6
2022-03-16	3	0	0	105.3	19.704	98.45	1	97.6
2022-03-16	4	0	0	105.3	19.8465	98.85	1	97.6
2022-03-16	5	0	0	105.3	19.4423	99.075	1	97.6
2022-03-16	6	0	1.26	101.1	19.8053	99.45	NA	NA
2022-03-16	7	0	0.5025	99	21.0858	98.05	NA	NA
2022-03-16	8	0	1.0075	37.2	23.3047	90	NA	NA
2022-03-16	9	0	1.76	184.25	25.3508	83.35	NA	NA
2022-03-16	10	0	1.76	329.95	25.728	81.4	NA	NA
2022-03-16	11	0	1.8875	301.475	22.5015	89.5	NA	NA
2022-03-16	12	0	1.26	20	25.2347	84.125	NA	NA
2022-03-16	13	0	2.015	249.2	26.699	76.325	NA	NA
2022-03-16	14	0	2.77	27.7	27.1698	69.85	NA	NA
2022-03-16	15	0	2.5175	58.6	25.9755	74.325	NA	NA
2022-03-16	16	0	0.88	246.4	25.629	74.2	NA	NA
2022-03-16	17	0	0.25	318.7	24.4785	79.375	NA	NA
2022-03-16	18	0	0.3775	113	22.6627	87.15	1	97.6
2022-03-16	19	0	0.6275	58.225	21.915	91.725	1	97.6
2022-03-16	20	0.125	2.2675	190.925	21.7895	88.55	1	97.6
2022-03-16	21	0	1.635	175.125	20.3055	91.6	1	97.6
2022-03-16	22	0	0.375	33.35	18.5922	96.75	1	97.6
2022-03-16	23	0	0.125	35.1	18.408	97.375	1	97.6
2022-03-17	0	0	0	33.7	18.8358	97.925	1	99
2022-03-17	1	0	0.7575	49.15	19.0918	98.6	1	99
2022-03-17	2	0	0.5025	64.25	19.026	99	1	99
2022-03-17	3	0	0.25	55.1	18.8062	99.05	1	99
2022-03-17	4	0	0.88	37.9	18.8478	99.3	1	99
2022-03-17	5	0	1.26	35.825	18.7883	99.475	1	99
2022-03-17	6	0	0.6275	40.375	18.7585	99.575	NA	NA
2022-03-17	7	0	1.635	47.05	19.4365	99.5	NA	NA
2022-03-17	8	0	2.0125	102.475	20.4542	96.75	NA	NA
2022-03-17	9	0	2.3925	5.25	21.641	90.45	NA	NA
2022-03-17	10	0	2.52	95.475	23.4015	83.975	NA	NA
2022-03-17	11	0	2.77	100.025	25.6898	73.925	NA	NA
2022-03-17	12	0.25	3.2725	110.575	26.3595	70.65	NA	NA
2022-03-17	13	0.125	3.1475	21.05	26.7907	68.475	NA	NA
2022-03-17	14	0	2.3925	31.95	27.5792	66.7	NA	NA
2022-03-17	15	0	2.52	44.925	27.7338	66.9	NA	NA
2022-03-17	16	0	2.0125	42.8	27.845	63.85	NA	NA
2022-03-17	17	0	1.7625	35.1	24.9262	73.9	NA	NA
2022-03-17	18	0	0.3775	34.75	23.2142	83.075	1	99
2022-03-17	19	0.125	2.265	325.025	19.7467	93.475	1	99
2022-03-17	20	0	0.2525	29.125	18.961	97.4	1	99
2022-03-17	21	0	0	2.8	19.3415	97.925	1	99
2022-03-17	22	0	0.5025	353.45	18.9545	98.375	1	99
2022-03-17	23	0	0.3775	291.325	18.9428	98.85	1	99
2022-03-18	0	0	0.125	244.3	18.6695	99	NA	NA
2022-03-18	1	0	0	244.3	18.693	99.225	NA	NA
2022-03-18	2	0	0	244.3	18.4142	99.425	NA	NA
2022-03-18	3	0	0	244.3	18.378	99.55	NA	NA
2022-03-18	4	0	0	244.3	18.8238	99.8	NA	NA
2022-03-18	5	0	0	203.95	18.8005	99.975	NA	NA
2022-03-18	6	0	0.25	161.125	18.7527	100	NA	NA
2022-03-18	7	0	1.76	106.7	19.4245	99.85	NA	NA
2022-03-18	8	0	2.2675	106.7	20.0373	97.875	NA	NA
2022-03-18	9	0	2.7675	96.525	20.6145	96.125	NA	NA
2022-03-18	10	0.125	3.6475	90.925	21.3302	94.025	NA	NA
2022-03-18	11	0.5	3.9025	81.075	22.7228	88.175	NA	NA
2022-03-18	12	0.25	3.525	74.425	24.6668	81.825	NA	NA
2022-03-18	13	0.25	3.775	75.825	26.19	73.775	NA	NA
2022-03-18	14	0.5	3.2725	66.35	25.8498	72.35	NA	NA
2022-03-18	15	0.125	3.02	79.325	25.0645	73.05	NA	NA
2022-03-18	16	0	2.8925	88.8	23.2455	79.075	NA	NA
2022-03-18	17	0	1.0075	16.125	20.5907	93.475	NA	NA
2022-03-18	18	0	1.2575	100.75	20.4417	95.975	NA	NA
2022-03-18	19	0	1.01	98.975	20.3407	96.55	NA	NA
2022-03-18	20	0	0.8825	101.8	20.0192	95.85	NA	NA
2022-03-18	21	0	1.885	108.1	19.8882	96.05	NA	NA
2022-03-18	22	0	1.635	114.75	20.0847	95.675	NA	NA
2022-03-18	23	0	2.3925	103.55	20.1382	95.725	NA	NA
2022-03-19	0	0	2.7675	102.15	19.5673	96.675	NA	NA
2022-03-19	1	0	2.515	113.35	19.2643	97.675	NA	NA
2022-03-19	2	0	1.13	100.05	18.7883	98.75	NA	NA
2022-03-19	3	0	0.755	94.45	18.6395	99.25	NA	NA
2022-03-19	4	0	1.6375	104.95	18.515	99.325	NA	NA
2022-03-19	5	0	2.39	110.2	18.2653	98.525	NA	NA
2022-03-19	6	0	2.5175	110.2	17.98	97.85	NA	NA
2022-03-19	7	0	3.1475	105.65	18.4495	96.025	NA	NA
2022-03-19	8	0.125	2.8925	101.45	19.395	93.125	NA	NA
2022-03-19	9	0	3.1475	90.2	21.3305	87.55	NA	NA
2022-03-19	10	0	2.895	75.8	22.9327	83.95	NA	NA
2022-03-19	11	0	2.0125	68.45	24.7258	79.8	NA	NA
2022-03-19	12	0	2.265	27.375	23.6333	82.425	NA	NA
2022-03-19	13	0	2.6425	57.2	23.0347	85.95	NA	NA
2022-03-19	14	0.375	3.5225	89.85	23.5267	82.325	NA	NA
2022-03-19	15	0.25	3.2725	100.05	22.7105	83.975	NA	NA
2022-03-19	16	0	2.015	91.975	22.866	83.325	NA	NA
2022-03-19	17	0	2.5175	102.15	22.6928	83.5	NA	NA
2022-03-19	18	0	0.5025	111.95	21.1335	88.375	NA	NA
2022-03-19	19	0	1.51	108.45	20.4778	91.375	NA	NA
2022-03-19	20	0	2.0125	96.875	20.0553	92.5	NA	NA
2022-03-19	21	0	2.1375	103.9	19.5138	94.45	NA	NA
2022-03-19	22	0	2.645	104.6	19.2583	95.25	NA	NA
2022-03-19	23	0	2.265	111.95	18.9728	95.975	NA	NA
2022-03-20	0	0	1.76	102.85	18.5922	96.925	NA	NA
2022-03-20	1	0	1.635	78.975	18.8897	96.5	NA	NA
2022-03-20	2	0	1.885	102.85	19.1212	96.2	NA	NA
2022-03-20	3	0	1.5075	75.1	18.9193	96.9	NA	NA
2022-03-20	4	0	1.385	90.925	18.8002	97.625	NA	NA
2022-03-20	5	0	1.385	92.325	18.9073	97.45	NA	NA
2022-03-20	6	0	1.13	71.6	18.943	97.325	NA	NA
2022-03-20	7	0	1.76	83.175	19.52	95.425	NA	NA
2022-03-20	8	0	3.02	50.2	20.7995	90.675	NA	NA
2022-03-20	9	0	2.6425	47.75	22.4838	84.725	NA	NA
2022-03-20	10	0	2.895	46.675	23.1908	79.925	NA	NA
2022-03-20	11	0	3.2725	44.225	23.7372	77.575	NA	NA
2022-03-20	12	0.125	3.02	119.35	25.4485	72.8	NA	NA
2022-03-20	13	0	1.635	37.9	24.171	75.1	NA	NA
2022-03-20	14	0	2.015	90.225	23.8758	76.525	NA	NA
2022-03-20	15	0	0.755	42.125	22.675	84.3	NA	NA
2022-03-20	16	0	1.7625	20.375	22.3098	87.75	NA	NA
2022-03-20	17	0	1.51	30.55	20.5078	93.725	NA	NA
2022-03-20	18	0	0.88	17.2	19.7993	95.9	NA	NA
2022-03-20	19	0	0	15.4	19.4307	96.675	NA	NA
2022-03-20	20	0	0.6275	53	18.8955	96.975	NA	NA
2022-03-20	21	0	0.3775	60.75	18.4735	97.375	NA	NA
2022-03-20	22	0	0.2525	68.45	18.1582	97.875	NA	NA
2022-03-20	23	0	0	70.2	18.2533	98.125	NA	NA
2022-03-21	0	0	0.5025	50.55	18.3307	98.15	1	91.1
2022-03-21	1	0	0.6275	36.5	18.188	97.725	1	91.1
2022-03-21	2	0	0	12.95	17.861	97.4	1	91.1
2022-03-21	3	0	0.5025	67.025	17.2785	98	1	91.1
2022-03-21	4	0	1.0075	112.3	16.969	98.45	1	91.1
2022-03-21	5	0	1.385	112.3	16.737	98.15	1	91.1
2022-03-21	6	0	0.25	121.75	16.6475	98.25	NA	NA
2022-03-21	7	0	1.635	86	18.5568	94.4	NA	NA
2022-03-21	8	0.125	2.6425	46.3	21.163	85.9	NA	NA
2022-03-21	9	0.375	3.7725	45.975	22.4533	78.775	NA	NA
2022-03-21	10	0.25	3.145	43.9	23.0525	76.675	NA	NA
2022-03-21	11	0.5	3.5225	46.325	24.4545	72.95	NA	NA
2022-03-21	12	0.125	2.77	59.325	24.273	72.35	NA	NA
2022-03-21	13	0	2.515	78.625	24.7263	71.2	NA	NA
2022-03-21	14	0	2.0125	47.375	25.7157	68.825	NA	NA
2022-03-21	15	0	0.8825	94.075	23.7635	75.6	NA	NA
2022-03-21	16	0	0.5025	83.525	24.5583	75.425	NA	NA
2022-03-21	17	0	1.255	113.025	23.1077	78.725	NA	NA
2022-03-21	18	0	0	60.4	21.366	86.5	0	0
2022-03-21	19	0	0	60.4	21.1807	90.75	0	0
2022-03-21	20	0	0.63	72.3	20.5375	89.125	0	0
2022-03-21	21	0	0.7525	86.325	19.0205	92.375	1	91.1
2022-03-21	22	0	0.3775	102.5	18.2177	93.75	1	91.1
2022-03-21	23	0	0	102.5	17.082	95.775	1	91.1
2022-03-22	0	0	0	102.5	16.7963	97.025	1	83.4
2022-03-22	1	0	0	102.5	16.3738	97.825	1	83.4
2022-03-22	2	0	0	102.5	15.8673	98.35	1	83.4
2022-03-22	3	0	0	102.5	15.6465	98.825	1	83.4
2022-03-22	4	0	0.6275	107.05	16.344	99.2	1	83.4
2022-03-22	5	0	0	108.1	16.4393	99.1	1	83.4
2022-03-22	6	0	0.125	108.1	16.308	98.925	NA	NA
2022-03-22	7	0	1.13	62.475	17.843	97.05	NA	NA
2022-03-22	8	0	1.885	46.325	19.7222	91.175	NA	NA
2022-03-22	9	0	3.02	54.05	21.4555	82.1	NA	NA
2022-03-22	10	0	2.895	53.675	22.3693	77.65	NA	NA
2022-03-22	11	0.25	3.145	36.15	24.195	70.175	NA	NA
2022-03-22	12	0.375	3.525	27.025	25.8723	63.3	NA	NA
2022-03-22	13	0.5	3.145	39.3	26.726	60.125	NA	NA
2022-03-22	14	0.375	2.77	28.1	27.1313	56.025	NA	NA
2022-03-22	15	0	2.14	54.775	26.477	58.175	NA	NA
2022-03-22	16	0	2.265	83.175	24.8685	60.5	NA	NA
2022-03-22	17	0	1.7625	67.725	23.75	62.3	NA	NA
2022-03-22	18	0	1.3825	109.475	20.8957	73.325	0	0
2022-03-22	19	0	1.26	114.75	19.3115	79	0	0
2022-03-22	20	0	1.26	114.05	18.4498	81.575	0	0
2022-03-22	21	0	0.6275	116.5	17.7598	85.625	0	0
2022-03-22	22	0	0.6275	116.5	17.5757	87.7	1	83.4
2022-03-22	23	0	0.2525	116.5	16.5697	91.175	1	83.4
2022-03-23	0	0	0	116.5	15.1745	94.7	1	73.7
2022-03-23	1	0	0	116.5	14.7445	96.025	1	73.7
2022-03-23	2	0	0	116.5	14.553	96.95	1	73.7
2022-03-23	3	0	0	116.5	14.499	97.625	1	73.7
2022-03-23	4	0	0	116.5	14.3492	98	1	73.7
2022-03-23	5	0	0.5025	116.5	15.2402	98.275	1	73.7
2022-03-23	6	0	0	116.5	14.4753	98.275	NA	NA
2022-03-23	7	0	0.505	83.525	17.4855	95.85	NA	NA
2022-03-23	8	0.25	3.3975	42.125	21.1633	81.725	NA	NA
2022-03-23	9	0.375	3.3975	37.55	23.6115	73.625	NA	NA
2022-03-23	10	0.5	3.3975	50.55	24.6913	70.05	NA	NA
2022-03-23	11	0.5	3.1475	33.325	25.3253	67.5	NA	NA
2022-03-23	12	0	2.3925	37.55	25.4835	67.325	NA	NA
2022-03-23	13	0	2.39	27.725	25.732	66.1	NA	NA
2022-03-23	14	0	2.6425	34.425	27.5617	62.35	NA	NA
2022-03-23	15	0	2.14	116.875	26.4885	64.075	NA	NA
2022-03-23	16	0	1.635	22.475	25.8905	66.25	NA	NA
2022-03-23	17	0	1.7625	47.4	24.454	72.075	NA	NA
2022-03-23	18	0	0.88	56.475	22.5972	79.2	0	0
2022-03-23	19	0	1.385	89.525	21.8732	84.45	0	0
2022-03-23	20	0	2.0125	103.55	21.461	87.375	0	0
2022-03-23	21	0	1.385	106.35	20.859	90.35	0	0
2022-03-23	22	0	1.1325	99	20.1382	93.375	0	0
2022-03-23	23	0	0.25	108.1	19.5018	95.05	1	73.7
2022-03-24	0	0	0.5025	108.1	19.686	95.625	1	62.6
2022-03-24	1	0	0.375	107.05	19.698	95.125	1	62.6
2022-03-24	2	0	0	106.7	19.4483	95.5	1	62.6
2022-03-24	3	0	0	106.7	19.4483	96.075	1	62.6
2022-03-24	4	0	0.5025	86.7	19.49	96.925	1	62.6
2022-03-24	5	0.125	1.7625	282.875	18.3422	96.05	1	62.6
2022-03-24	6	0	0.7525	311.65	18.0512	97.125	NA	NA
2022-03-24	7	0	1.7625	30.875	18.2237	98.175	NA	NA
2022-03-24	8	0	1.385	28.775	18.83	97.625	NA	NA
2022-03-24	9	0	0.63	69.475	19.7635	95.525	NA	NA
2022-03-24	10	0	0.88	62.1	22.58	89.85	NA	NA
2022-03-24	11	0	1.6375	21.05	23.2685	83.65	NA	NA
2022-03-24	12	0	2.1375	337.625	24.9567	78.025	NA	NA
2022-03-24	13	0	2.265	174.075	26.7125	72.675	NA	NA
2022-03-24	14	0	2.265	323.25	27.9285	64.575	NA	NA
2022-03-24	15	0.25	2.5175	305.35	28.5182	59.475	NA	NA
2022-03-24	16	0	1.26	251.3	26.525	65.65	NA	NA
2022-03-24	17	0	0	325.7	24.7385	74.7	NA	NA
2022-03-24	18	0	0	325.7	22.557	84.25	0	0
2022-03-24	19	0	0	325.7	20.8828	92.525	0	0
2022-03-24	20	0	0	325.7	20.728	92.275	0	0
2022-03-24	21	0	0	325.7	20.1745	94.5	0	0
2022-03-24	22	0	0	325.7	19.74	96.025	0	0
2022-03-24	23	0	0	325.7	20.0255	96.875	0	0
2022-03-25	0	0	0.125	114.075	20.293	96.55	NA	NA
2022-03-25	1	0	0	35.1	19.9718	96.875	NA	NA
2022-03-25	2	0	0	35.1	19.716	97.65	NA	NA
2022-03-25	3	0	0.5025	43.175	19.6743	98.325	NA	NA
2022-03-25	4	0	0.5025	75.1	19.5495	98.6	NA	NA
2022-03-25	5	0	0.5025	46.675	19.5197	98.9	NA	NA
2022-03-25	6	0	0.5025	21.75	19.4365	99	NA	NA
2022-03-25	7	0	1.26	56.85	19.5972	98.975	NA	NA
2022-03-25	8	0	1.135	45.975	20.3762	97.3	NA	NA
2022-03-25	9	0	1.8875	40.7	22.0293	91.775	NA	NA
2022-03-25	10	0	2.7675	272.025	24.1008	85.375	NA	NA
2022-03-25	11	0	2.895	336.925	26.624	74.625	NA	NA
2022-03-25	12	0.375	3.145	327.825	28.3055	70.65	NA	NA
2022-03-25	13	0.125	3.1475	311.675	28.8667	65.9	NA	NA
2022-03-25	14	0.125	3.27	319.4	29.8785	59.7	NA	NA
2022-03-25	15	0.125	2.6425	293.775	28.974	60.125	NA	NA
2022-03-25	16	0	1.8875	284.3	28.8185	61.125	NA	NA
2022-03-25	17	0.125	2.0125	286.75	26.017	72.95	NA	NA
2022-03-25	18	0.25	2.265	221.125	22.5025	80.975	NA	NA
2022-03-25	19	0	0	150.2	19.9005	87.9	NA	NA
2022-03-25	20	0	0	150.2	19.6743	92.425	NA	NA
2022-03-25	21	0	0.125	150.2	19.9005	93.4	NA	NA
2022-03-25	22	0	0.125	150.2	20.0195	94.475	NA	NA
2022-03-25	23	0	0.125	150.2	19.6623	95.6	NA	NA
2022-03-26	0	0	0	150.2	19.0083	96.875	NA	NA
2022-03-26	1	0	0	150.2	18.7705	97.675	NA	NA
2022-03-26	2	0	0	150.2	18.1642	98.225	NA	NA
2022-03-26	3	0	0	150.2	17.7482	98.6	NA	NA
2022-03-26	4	0	0	150.2	17.421	99.075	NA	NA
2022-03-26	5	0	0.125	150.2	17.082	99.325	NA	NA
2022-03-26	6	0	0	150.2	16.9035	99.475	NA	NA
2022-03-26	7	0	0	149.85	19.0207	99.275	NA	NA
2022-03-26	8	0	0.8825	134.075	22.8203	89.45	NA	NA
2022-03-26	9	0	1.0075	301.15	26.2327	70.6	NA	NA
2022-03-26	10	0	1.51	297.275	28.3025	58.6	NA	NA
2022-03-26	11	0	2.0125	308.525	30.0413	54.45	NA	NA
2022-03-26	12	0.5	2.77	285.7	30.2943	52.65	NA	NA
2022-03-26	13	0.5	3.27	274.125	30.0295	53.025	NA	NA
2022-03-26	14	0.125	2.6425	299.75	31.721	47.875	NA	NA
2022-03-26	15	0.125	2.265	264.3	30.8287	51.45	NA	NA
2022-03-26	16	0	1.635	282.2	29.709	56.175	NA	NA
2022-03-26	17	0	1.1325	101.45	25.783	71.025	NA	NA
2022-03-26	18	0	0.125	15.075	22.8313	79.35	NA	NA
2022-03-26	19	0	0	14	21.545	88.95	NA	NA
2022-03-26	20	0	0	12.95	21.0615	92.725	NA	NA
2022-03-26	21	0	0	9.8	20.9243	94.225	NA	NA
2022-03-26	22	0	0	9.8	20.5015	94.9	NA	NA
2022-03-26	23	0	0.125	8.05	20.1743	96.025	NA	NA
2022-03-27	0	0	0	7.7	20.46	97.025	NA	NA
2022-03-27	1	0	0	8.4	20.543	97.3	NA	NA
2022-03-27	2	0	0	8.4	20.6623	96.85	NA	NA
2022-03-27	3	0	0	8.4	20.4838	96.625	NA	NA
2022-03-27	4	0	0	8.4	20.3705	97.075	NA	NA
2022-03-27	5	0	0	8.4	20.3525	97.525	NA	NA
2022-03-27	6	0	0	8.4	20.436	98	NA	NA
2022-03-27	7	0	0.3775	29.475	21.3242	98.175	NA	NA
2022-03-27	8	0	1.13	22.1	21.6465	95.95	NA	NA
2022-03-27	9	0	1.5075	34.75	20.6743	96.85	NA	NA
2022-03-27	10	0	1.2575	213.75	19.5375	96.8	NA	NA
2022-03-27	11	0	0.8825	178.65	20.1502	97.15	NA	NA
2022-03-27	12	0	1.26	40.375	22.2978	91.825	NA	NA
2022-03-27	13	0	1.635	96.15	24.2855	83.5	NA	NA
2022-03-27	14	0	1.26	173.375	23.5927	83.85	NA	NA
2022-03-27	15	0	1.7625	180.775	24.376	84.225	NA	NA
2022-03-27	16	0	1.0075	184.975	23.5445	85.25	NA	NA
2022-03-27	17	0	0.25	344	22.4477	87.975	NA	NA
2022-03-27	18	0	0	335.575	20.5852	93.225	NA	NA
2022-03-27	19	0	0	272.4	19.8347	96.55	NA	NA
2022-03-27	20	0	0	272.4	19.1453	97.5	NA	NA
2022-03-27	21	0	0	272.4	18.7943	98.25	NA	NA
2022-03-27	22	0	0	272.4	18.3427	98.725	NA	NA
2022-03-27	23	0	0.25	274.85	18.6337	99.125	NA	NA
2022-03-28	0	0	0.7525	175.85	19.2997	99.575	0	0
2022-03-28	1	0	1.135	73.7	19.0975	99.75	0	0
2022-03-28	2	0	0.63	87.35	17.9563	99.85	0	0
2022-03-28	3	0	0	88.4	17.0463	99.975	0	0
2022-03-28	4	0	0.375	88.4	16.9153	100	1	18
2022-03-28	5	0	0.3775	88.4	16.838	100	1	18
2022-03-28	6	0	1.7625	100.75	17.754	99.15	NA	NA
2022-03-28	7	0.125	2.7675	99	19.276	94.775	NA	NA
2022-03-28	8	0.125	3.145	97.925	20.907	92.125	NA	NA
2022-03-28	9	0.375	3.5225	97.25	21.4432	89.275	NA	NA
2022-03-28	10	0	2.6425	78.95	23.155	85.35	NA	NA
2022-03-28	11	0.25	3.5225	41.075	25.2318	77.325	NA	NA
2022-03-28	12	0.5	2.895	43.525	26.2527	71.3	NA	NA
2022-03-28	13	0.375	3.525	14.75	27.407	68.05	NA	NA
2022-03-28	14	0.125	2.645	42.825	27.919	65.125	NA	NA
2022-03-28	15	0	2.39	32.975	28.7985	62.75	NA	NA
2022-03-28	16	0.375	4.15	89.875	24.8965	72.6	NA	NA
2022-03-28	17	0	2.265	82.825	24.1893	73.375	NA	NA
2022-03-28	18	0	0.88	108.1	22.0945	83.85	0	0
2022-03-28	19	0	0.3775	102.5	20.841	88.65	0	0
2022-03-28	20	0	1.5125	108.1	20.853	89.775	0	0
2022-03-28	21	0	2.3925	107.75	20.591	91.95	0	0
2022-03-28	22	0	1.8875	104.6	20.1205	94.725	0	0
2022-03-28	23	0	1.8875	106.35	19.8588	95.925	0	0
2022-03-29	0	0	2.14	100.05	19.377	95.025	0	0
2022-03-29	1	0	1.6375	89.85	19.127	96.125	0	0
2022-03-29	2	0	2.3925	101.1	19.288	96.575	0	0
2022-03-29	3	0	2.0125	104.95	19.2877	97.275	0	0
2022-03-29	4	0	1.6375	97.2	19.454	96.5	0	0
2022-03-29	5	0	1.76	100.05	19.2817	96.45	1	10
2022-03-29	6	0	1.8875	94.775	19.3352	96.325	NA	NA
2022-03-29	7	0	1.76	90.55	19.8407	94.625	NA	NA
2022-03-29	8	0.25	3.145	76.525	21.8375	87.875	NA	NA
2022-03-29	9	0.5	4.1525	68.775	23.6355	80.4	NA	NA
2022-03-29	10	0.5	3.5225	66.325	24.0697	77.525	NA	NA
2022-03-29	11	0.125	3.0225	61.45	25.0613	73.825	NA	NA
2022-03-29	12	0.125	2.7675	51.95	24.4185	77.025	NA	NA
2022-03-29	13	0.5	3.52	59.7	26.5305	67.425	NA	NA
2022-03-29	14	0.5	3.27	50.225	26.306	67.525	NA	NA
2022-03-29	15	0.375	3.5225	49.825	25.1998	69.15	NA	NA
2022-03-29	16	0.375	3.145	55.425	24.9327	70.175	NA	NA
2022-03-29	17	0.125	3.02	58.275	23.305	73.7	NA	NA
2022-03-29	18	0	2.0125	75.45	21.1812	82.425	0	0
2022-03-29	19	0	0.755	71.95	19.6685	89.2	0	0
2022-03-29	20	0	0	64.6	18.604	92.675	0	0
2022-03-29	21	0	0.125	64.6	17.9383	95.45	0	0
2022-03-29	22	0	0.375	66	18.188	96.3	0	0
2022-03-29	23	0	0.125	68.8	17.7542	95.65	0	0
2022-03-30	0	0	0	68.8	16.6835	96.75	0	0
2022-03-30	1	0	0	68.8	16.153	97.675	0	0
2022-03-30	2	0	0	68.8	16.1773	98.275	0	0
2022-03-30	3	0	0	68.8	16.3083	98.65	0	0
2022-03-30	4	0	0.375	68.8	16.4748	99.075	0	0
2022-03-30	5	0	0.25	60.75	16.5225	99.2	1	4.3
2022-03-30	6	0	0.7525	65.3	16.612	99.375	NA	NA
2022-03-30	7	0	1.6375	66.675	18.2473	97.575	NA	NA
2022-03-30	8	0.125	2.77	51.6	20.377	89.725	NA	NA
2022-03-30	9	0.375	3.65	37.55	22.5625	81.225	NA	NA
2022-03-30	10	0.375	3.5225	54.05	24.3212	75.025	NA	NA
2022-03-30	11	0.125	2.8975	33.35	25.517	69.85	NA	NA
2022-03-30	12	0	2.52	23.525	25.691	67.8	NA	NA
2022-03-30	13	0	2.5175	72.325	25.9093	67.675	NA	NA
2022-03-30	14	0	1.8875	125.325	27.4007	65.35	NA	NA
2022-03-30	15	0	2.265	70.925	25.3253	71.85	NA	NA
2022-03-30	16	0	2.14	42.5	25.0785	74.65	NA	NA
2022-03-30	17	0	2.895	62.825	23.7795	74.625	NA	NA
2022-03-30	18	0	1.885	102.5	21.7297	82.275	0	0
2022-03-30	19	0	1.6375	104.95	20.5433	86.65	0	0
2022-03-30	20	0	0.375	113.7	19.2105	91.525	0	0
2022-03-30	21	0	0.505	110.9	18.842	93.175	0	0
2022-03-30	22	0	0	108.1	17.5817	95.075	0	0
2022-03-30	23	0	0.125	108.1	17.2662	96.525	0	0
2022-03-31	0	0	0	108.1	16.3915	97.25	0	0
2022-03-31	1	0	0	108.1	16.6773	97.6	0	0
2022-03-31	2	0	0	108.1	15.545	97.7	0	0
2022-03-31	3	0	0	108.1	15.509	98.2	0	0
2022-03-31	4	0	0	108.1	15.4195	98.675	0	0
2022-03-31	5	0	0	108.1	15.4255	98.975	0	0
2022-03-31	6	0	0.125	108.1	16.3977	98.5	NA	NA
2022-03-31	7	0	1.1325	91.95	18.4793	94.125	NA	NA
2022-03-31	8	0	2.77	38.6	21.277	84.575	NA	NA
2022-03-31	9	0.5	3.02	34.05	23.2925	78.1	NA	NA
2022-03-31	10	0.25	2.895	48.425	24.2853	74.425	NA	NA
2022-03-31	11	0.375	3.525	55.45	26.1283	69.6	NA	NA
2022-03-31	12	0.375	3.0225	30.55	26.6485	65.025	NA	NA
2022-03-31	13	0.125	2.6425	119.325	27.6515	61.775	NA	NA
2022-03-31	14	0.25	3.1475	20.7	28.5745	59.45	NA	NA
2022-03-31	15	0	2.5175	272.375	28.64	58.025	NA	NA
2022-03-31	16	0	2.6425	53	25.12	69.4	NA	NA
2022-03-31	17	0	1.385	116.175	24.1403	74.925	NA	NA
2022-03-31	18	0	0.3775	119.3	21.9518	81.6	0	0
2022-03-31	19	0	0.755	119.3	20.9185	85.8	0	0
2022-03-31	20	0	2.2625	104.25	20.704	88.35	0	0
2022-03-31	21	0	1.635	109.15	19.9123	92.45	0	0
2022-03-31	22	0	1.2575	110.9	19.24	94.75	0	0
2022-03-31	23	0	0	108.1	17.7895	95.925	0	0
2022-04-01	0	0	0	108.1	16.7787	97.025	NA	NA
2022-04-01	1	0	0	108.1	16.6653	97.85	NA	NA
2022-04-01	2	0	0	108.1	16.1708	98.325	NA	NA
2022-04-01	3	0	0	108.1	15.533	98.8	NA	NA
2022-04-01	4	0	0	108.1	16.177	98.975	NA	NA
2022-04-01	5	0	0	108.1	15.1092	99.125	NA	NA
2022-04-01	6	0	0	108.1	14.6668	99.25	NA	NA
2022-04-01	7	0	0.3775	95.475	17.5508	98.7	NA	NA
2022-04-01	8	0.25	3.02	49.825	21.6887	85.75	NA	NA
2022-04-01	9	0.375	2.895	48.8	24.1175	78.025	NA	NA
2022-04-01	10	0.5	3.65	35.1	25.3373	74.175	NA	NA
2022-04-01	11	0.125	2.8925	36.175	26.3843	69.65	NA	NA
2022-04-01	12	0.125	2.895	28.8	27.9315	63.425	NA	NA
2022-04-01	13	0.125	2.895	180.775	29.3278	56.8	NA	NA
2022-04-01	14	0	2.52	122.125	28.5437	56.45	NA	NA
2022-04-01	15	0	2.5175	113	27.439	61.975	NA	NA
2022-04-01	16	0	2.0125	21.4	27.5515	58.575	NA	NA
2022-04-01	17	0.125	2.515	93.025	24.9775	67.6	NA	NA
2022-04-01	18	0	0.25	99.7	21.9458	80.1	NA	NA
2022-04-01	19	0	0.6275	100.05	20.8352	84.475	NA	NA
2022-04-01	20	0	1.26	102.85	20.46	85.5	NA	NA
2022-04-01	21	0	0.88	114.75	19.621	89.4	NA	NA
2022-04-01	22	0	0	115.1	18.0155	92.7	NA	NA
2022-04-01	23	0	0.3775	115.1	17.7362	94.625	NA	NA
2022-04-02	0	0	0	115.1	16.4627	95.3	NA	NA
2022-04-02	1	0	0	115.1	15.5627	96.525	NA	NA
2022-04-02	2	0	0	115.1	15.0915	97.375	NA	NA
2022-04-02	3	0	0	115.1	14.7922	97.95	NA	NA
2022-04-02	4	0	0	116.85	14.655	98.35	NA	NA
2022-04-02	5	0	0	119.3	15.1505	98.7	NA	NA
2022-04-02	6	0	0	119.3	14.7865	98.85	NA	NA
2022-04-02	7	0	0.3775	107.025	17.7415	98.4	NA	NA
2022-04-02	8	0	1.7625	25.625	22.5083	88.625	NA	NA
2022-04-02	9	0.375	3.3975	34.05	23.9782	80.1	NA	NA
2022-04-02	10	0.25	3.0175	42.475	25.2112	74.45	NA	NA
2022-04-02	11	0.125	2.645	100.725	26.8125	67.8	NA	NA
2022-04-02	12	0.125	3.02	122.5	28.296	60.9	NA	NA
2022-04-02	13	0.125	2.895	45.975	28.6573	56.725	NA	NA
2022-04-02	14	0.125	2.39	38.6	29.5605	54.65	NA	NA
2022-04-02	15	0	2.1375	134.425	29.2593	52.9	NA	NA
2022-04-02	16	0	2.6425	47.025	28.081	54.775	NA	NA
2022-04-02	17	0	0.88	108.8	25.848	63.675	NA	NA
2022-04-02	18	0	0.125	45.6	22.658	76.3	NA	NA
2022-04-02	19	0	0.755	48.4	21.3777	81	NA	NA
2022-04-02	20	0	1.385	87.075	20.96	81.75	NA	NA
2022-04-02	21	0	0.6275	127.8	20.0135	87.05	NA	NA
2022-04-02	22	0	0.125	127.8	19.0025	92.4	NA	NA
2022-04-02	23	0	0	127.8	18.0987	94.8	NA	NA
2022-04-03	0	0	0	127.8	17.094	96.05	NA	NA
2022-04-03	1	0	0	127.8	16.9155	96.925	NA	NA
2022-04-03	2	0	0	122.85	17.6945	97.625	NA	NA
2022-04-03	3	0	0	117.9	16.5583	97.85	NA	NA
2022-04-03	4	0	0	117.9	16.3558	98.225	NA	NA
2022-04-03	5	0	0	117.9	16.2248	98.575	NA	NA
2022-04-03	6	0	0	117.9	15.8613	98.775	NA	NA
2022-04-03	7	0	0.125	108.775	18.4315	98.9	NA	NA
2022-04-03	8	0	2.0125	24.925	22.5805	89.825	NA	NA
2022-04-03	9	0.125	2.6425	13.35	24.4902	79.7	NA	NA
2022-04-03	10	0.125	2.77	85.275	25.5443	75.575	NA	NA
2022-04-03	11	0.25	2.77	350.65	26.4835	72.025	NA	NA
2022-04-03	12	0.125	2.895	170.575	28.0497	66.775	NA	NA
2022-04-03	13	0.125	2.39	340.8	28.5443	62.45	NA	NA
2022-04-03	14	0	1.8875	109.85	28.6335	60.05	NA	NA
2022-04-03	15	0	1.885	276.225	29.447	57.175	NA	NA
2022-04-03	16	0	1.385	185.325	29.0005	58.65	NA	NA
2022-04-03	17	0	0.3775	17.525	26.2018	66.225	NA	NA
2022-04-03	18	0	0	16.8	22.7725	81.375	NA	NA
2022-04-03	19	0	0	16.8	20.996	88.6	NA	NA
2022-04-03	20	0	0.5025	22.425	20.8292	88.975	NA	NA
2022-04-03	21	0	1.635	101.8	21.1095	90.575	NA	NA
2022-04-03	22	0	0.125	94.1	19.835	93.725	NA	NA
2022-04-03	23	0	0	94.1	19.2997	95.8	NA	NA
2022-04-04	0	0	0	94.1	18.7883	96.6	0	0
2022-04-04	1	0	0	94.1	18.497	97.3	0	0
2022-04-04	2	0	0	94.1	18.616	97.775	0	0
2022-04-04	3	0	0.755	140.075	18.3422	98.1	0	0
2022-04-04	4	0	0	276.6	18.7705	98.5	0	0
2022-04-04	5	0	0	276.6	18.0748	98.7	0	0
2022-04-04	6	0	0.88	275.2	18.0807	99.025	NA	NA
2022-04-04	7	0	0.755	224.6	20.3472	98.8	NA	NA
2022-04-04	8	0	1.5075	330.975	22.8543	92.45	NA	NA
2022-04-04	9	0	1.385	190.25	23.8575	86.175	NA	NA
2022-04-04	10	0	2.1375	259	25.435	80.075	NA	NA
2022-04-04	11	0.125	2.6425	286.4	26.6973	74.4	NA	NA
2022-04-04	12	0.505	2.895	242.15	24.4935	80.525	NA	NA
2022-04-04	13	0	0.6275	197.275	21.29	90.375	NA	NA
2022-04-04	14	0	0.5025	130.55	23.9483	86.3	NA	NA
2022-04-04	15	0.125	2.3925	288.15	22.2858	84.375	NA	NA
2022-04-04	16	0	1.51	221.45	20.877	87.45	NA	NA
2022-04-04	17	0	0	219.35	20.6683	89.675	NA	NA
2022-04-04	18	0	0.6275	217.6	20.1623	90.65	1	10.6
2022-04-04	19	0	0	217.6	19.1807	93.825	1	10.6
2022-04-04	20	0	0	217.6	18.836	96.5	1	10.6
2022-04-04	21	0	0	217.6	18.711	97.5	0	0
2022-04-04	22	0	0	217.6	18.7645	97.8	0	0
2022-04-04	23	0	0	217.6	18.319	98.1	0	0
2022-04-05	0	0	0	217.6	17.7243	98.65	0	0
2022-04-05	1	0	0	217.6	17.2485	99.05	0	0
2022-04-05	2	0	0	211.65	17.5815	99.525	0	0
2022-04-05	3	0	0	205	17.6352	99.75	0	0
2022-04-05	4	0	0	205	17.8908	99.95	0	0
2022-04-05	5	0	0	205	18.1702	100	0	0
2022-04-05	6	0	0	205	18.081	100	NA	NA
2022-04-05	7	0	0.3775	205	18.943	99.975	NA	NA
2022-04-05	8	0	0.755	255.2	20.5613	98.9	NA	NA
2022-04-05	9	0	0.375	269.6	23.131	91.65	NA	NA
2022-04-05	10	0	1.385	269.2	25.4728	80.025	NA	NA
2022-04-05	11	0.25	2.6425	288.525	27.7965	69.775	NA	NA
2022-04-05	12	0.25	3.145	275.15	28.9345	60.475	NA	NA
2022-04-05	13	0	1.2575	282.525	28.0343	62.325	NA	NA
2022-04-05	14	0	2.01	103.875	26.6785	70.125	NA	NA
2022-04-05	15	0	1.76	165.65	28.942	61.525	NA	NA
2022-04-05	16	0	2.52	111.6	26.321	68.75	NA	NA
2022-04-05	17	0	1.1325	102.5	23.9062	75.65	NA	NA
2022-04-05	18	0	0.3775	104.95	22.005	82.425	1	17.6
2022-04-05	19	0	0	105.3	20.5135	90.475	1	17.6
2022-04-05	20	0	0	105.3	19.93	93.675	1	17.6
2022-04-05	21	0	0	105.3	19.3947	95.575	0	0
2022-04-05	22	0	0	105.3	19.2402	96.625	0	0
2022-04-05	23	0	0	105.3	19.3055	97.25	0	0
2022-04-06	0	0	0	105.3	18.7883	97.65	0	0
2022-04-06	1	0	0	105.3	18.3248	98.15	0	0
2022-04-06	2	0	0	105.3	17.8908	98.45	0	0
2022-04-06	3	0	0	105.3	17.534	98.625	0	0
2022-04-06	4	0	0	105.3	17.7958	98.875	0	0
2022-04-06	5	0	0	105.3	17.6945	99	0	0
2022-04-06	6	0	0	105.3	18.0633	99.275	NA	NA
2022-04-06	7	0	0	105.3	19.0323	99.3	NA	NA
2022-04-06	8	0	0	102.85	20.9905	97.575	NA	NA
2022-04-06	9	0	1.635	93.375	23.9818	84.9	NA	NA
2022-04-06	10	0	2.5175	56.5	27.2105	71.95	NA	NA
2022-04-06	11	0	2.1375	164.975	27.8275	66.975	NA	NA
2022-04-06	12	0	1.885	184.275	28.9165	61.85	NA	NA
2022-04-06	13	0	2.14	53	29.4498	57.275	NA	NA
2022-04-06	14	0	2.265	134.45	30.0592	55.2	NA	NA
2022-04-06	15	0	1.385	201.825	24.8117	77.025	NA	NA
2022-04-06	16	0	0.6275	240.425	23.19	84.425	NA	NA
2022-04-06	17	0	0	273.8	22.6745	86.925	NA	NA
2022-04-06	18	0	0.2525	271.7	21.8315	91.6	1	25.7
2022-04-06	19	0	0	273.8	21.6822	93	1	25.7
2022-04-06	20	0	0	273.8	21.4195	94.55	1	25.7
2022-04-06	21	0	0	273.8	20.9898	95.475	1	25.7
2022-04-06	22	0	0	273.8	20.43	96.175	0	0
2022-04-06	23	0	0	273.8	19.9183	96.675	0	0
2022-04-07	0	0	0	273.8	19.6088	97.575	0	0
2022-04-07	1	0	0	273.8	19.1393	98.2	0	0
2022-04-07	2	0	0	273.8	18.9962	98.65	0	0
2022-04-07	3	0	0	273.8	18.729	99.075	0	0
2022-04-07	4	0	0	273.8	18.4082	99.325	0	0
2022-04-07	5	0	0	273.8	18.6223	99.425	0	0
2022-04-07	6	0	0	273.8	18.7112	99.625	NA	NA
2022-04-07	7	0	0.505	276.95	20.21	99.475	NA	NA
2022-04-07	8	0	0.505	210.275	22.9593	95.65	NA	NA
2022-04-07	9	0	1.7625	172.325	25.854	81.1	NA	NA
2022-04-07	10	0	2.3925	27.025	26.329	77.575	NA	NA
2022-04-07	11	0	2.0125	97.925	27.391	73.275	NA	NA
2022-04-07	12	0	1.6375	107.75	27.696	68.9	NA	NA
2022-04-07	13	0	1.635	174.775	28.5745	66.15	NA	NA
2022-04-07	14	0	1.635	105.3	28.7605	63.075	NA	NA
2022-04-07	15	0	2.1375	51.225	29.16	58.575	NA	NA
2022-04-07	16	0.125	2.77	97.225	29.035	54.15	NA	NA
2022-04-07	17	0	2.265	107.05	26.5895	59.15	NA	NA
2022-04-07	18	0	0.3775	110.9	22.7598	71.6	1	34.7
2022-04-07	19	0	0.25	110.9	20.758	81.825	1	34.7
2022-04-07	20	0	0.25	110.9	21.1273	82.475	1	34.7
2022-04-07	21	0	0.25	110.9	20.9185	85.175	1	34.7
2022-04-07	22	0	0	110.9	20.0907	89.5	1	34.7
2022-04-07	23	0	0	110.9	19.1928	93.15	0	0
2022-04-08	0	0	1.51	43.5	20.6205	93.425	NA	NA
2022-04-08	1	0	0.6275	22.15	19.306	94.525	NA	NA
2022-04-08	2	0	0	22.5	18.182	95.775	NA	NA
2022-04-08	3	0	0	22.5	17.7067	97.05	NA	NA
2022-04-08	4	0	0	22.5	17.576	97.925	NA	NA
2022-04-08	5	0	0.125	22.5	17.6765	98.525	NA	NA
2022-04-08	6	0	0	25.3	18.2235	98.8	NA	NA
2022-04-08	7	0	0.63	47.4	19.4488	98	NA	NA
2022-04-08	8	0	1.7625	54.425	21.7123	90.5	NA	NA
2022-04-08	9	0	2.1375	103.525	22.0165	87.875	NA	NA
2022-04-08	10	0	2.5175	105.65	23.9905	81.7	NA	NA
2022-04-08	11	0.125	2.7675	98.625	25.991	73.65	NA	NA
2022-04-08	12	0.25	2.895	43.525	27.6303	64.725	NA	NA
2022-04-08	13	0.5	3.775	75.825	28.6582	59.25	NA	NA
2022-04-08	14	0.5	4.155	95.475	27.5817	59.05	NA	NA
2022-04-08	15	0.6275	4.28	99.7	27.7782	57.925	NA	NA
2022-04-08	16	0.6275	3.9025	93.725	26.1633	61.825	NA	NA
2022-04-08	17	0.25	3.27	80.4	23.93	69.225	NA	NA
2022-04-08	18	0.125	2.8925	106.35	22.1483	73.425	NA	NA
2022-04-08	19	0.375	2.8925	101.45	21.0557	78.275	NA	NA
2022-04-08	20	0	1.385	62.475	19.383	83.5	NA	NA
2022-04-08	21	0	0.8825	73.7	18.39	88.15	NA	NA
2022-04-08	22	0	0.375	91.3	17.6767	90.325	NA	NA
2022-04-08	23	0	0.125	90.95	17.088	92.95	NA	NA
2022-04-09	0	0	0	89.9	16.9988	94.7	NA	NA
2022-04-09	1	0	0.125	86.7	17.6175	95.1	NA	NA
2022-04-09	2	0	0.5025	83.15	17.8253	95.475	NA	NA
2022-04-09	3	0	0.755	61.8	18.194	94.95	NA	NA
2022-04-09	4	0	1.26	89.175	18.1405	94.2	NA	NA
2022-04-09	5	0	1.1325	97.25	17.6885	95.05	NA	NA
2022-04-09	6	0	1.1325	55.1	17.4093	96.175	NA	NA
2022-04-09	7	0.125	2.895	62.85	19.7105	91.125	NA	NA
2022-04-09	8	0.755	3.7775	53.725	21.9032	80.375	NA	NA
2022-04-09	9	0.755	4.28	47.375	22.262	76.3	NA	NA
2022-04-09	10	0.6275	3.9	64.225	23.353	72.4	NA	NA
2022-04-09	11	0.6275	4.1525	46.325	24.2432	69.15	NA	NA
2022-04-09	12	0.5	3.7725	48.775	24.147	68.675	NA	NA
2022-04-09	13	0.125	2.77	27.025	22.4773	75.45	NA	NA
2022-04-09	14	0.25	2.64	108.475	23.7578	72.425	NA	NA
2022-04-09	15	0	2.39	37.2	23.2623	72.5	NA	NA
2022-04-09	16	0	2.14	42.125	22.8182	75.125	NA	NA
2022-04-09	17	0	1.76	43.875	22.3935	77.275	NA	NA
2022-04-09	18	0	0	4.2	19.8648	86.425	NA	NA
2022-04-09	19	0	1.385	45.275	20.1385	87.75	NA	NA
2022-04-09	20	0	1.885	104.95	19.8585	88.15	NA	NA
2022-04-09	21	0	2.3925	104.25	20.1442	87.125	NA	NA
2022-04-09	22	0	2.265	103.2	20.0312	87.25	NA	NA
2022-04-09	23	0	2.265	101.8	19.9062	87.7	NA	NA
2022-04-10	0	0	2.0125	101.1	19.7515	87.25	NA	NA
2022-04-10	1	0	1.7625	76.5	19.4542	88.45	NA	NA
2022-04-10	2	0	1.8875	94.775	19.1035	90.35	NA	NA
2022-04-10	3	0	3.02	93.375	19.0443	90.35	NA	NA
2022-04-10	4	0	1.635	83.175	18.8002	92.8	NA	NA
2022-04-10	5	0	1.7625	62.125	18.5865	94.95	NA	NA
2022-04-10	6	0	2.0125	66.675	18.622	95.175	NA	NA
2022-04-10	7	0	2.39	60.025	19.4483	92.45	NA	NA
2022-04-10	8	0.25	3.02	55.475	20.4838	86.8	NA	NA
2022-04-10	9	0.125	3.145	34.4	21.3005	84.2	NA	NA
2022-04-10	10	0.375	3.0225	24.925	21.8495	80.275	NA	NA
2022-04-10	11	0	2.14	33.7	22.6092	79.175	NA	NA
2022-04-10	12	0	1.635	102.125	22.513	77.8	NA	NA
2022-04-10	13	0	1.635	265.375	23.4065	75.75	NA	NA
2022-04-10	14	0	1.26	326.05	22.8605	77.375	NA	NA
2022-04-10	15	0	0.8825	239.7	22.6988	78.725	NA	NA
2022-04-10	16	0	0.5025	325.35	22.3873	79.45	NA	NA
2022-04-10	17	0	0	321.5	21.7602	82	NA	NA
2022-04-10	18	0	0	321.5	19.4602	90.425	NA	NA
2022-04-10	19	0	0	321.5	18.8773	93.625	NA	NA
2022-04-10	20	0	1.2575	139.675	19.0263	91.275	NA	NA
2022-04-10	21	0	1.76	101.45	19.0557	93	NA	NA
2022-04-10	22	0	0.3775	106	18.4498	94.575	NA	NA
2022-04-10	23	0	0.2525	105.3	17.2365	95.075	NA	NA
2022-04-11	0	0	0	90.525	16.6655	97	1	73.3
2022-04-11	1	0	0	88.4	16.2602	97.875	1	73.3
2022-04-11	2	0	0	88.4	16.2548	98.375	0	0
2022-04-11	3	0	0	88.4	15.8198	98.7	0	0
2022-04-11	4	0	0	88.4	16.266	99.1	0	0
2022-04-11	5	0	0	88.4	16.713	99.4	0	0
2022-04-11	6	0	1.0075	97.575	17.207	99.65	NA	NA
2022-04-11	7	0.125	2.5175	82.15	19.282	96.375	NA	NA
2022-04-11	8	0.375	3.525	76.5	21.6167	84.775	NA	NA
2022-04-11	9	0.5	2.895	64.575	22.9322	78.25	NA	NA
2022-04-11	10	0.25	2.895	60.725	24.9748	71.75	NA	NA
2022-04-11	11	0.5	3.2725	51.925	25.109	68.65	NA	NA
2022-04-11	12	0.125	2.265	56.85	24.9013	68.325	NA	NA
2022-04-11	13	0	2.3925	61.775	25.4587	67.625	NA	NA
2022-04-11	14	0	2.1375	40.05	25.8415	65.9	NA	NA
2022-04-11	15	0.125	2.5175	64.575	26.2745	63.725	NA	NA
2022-04-11	16	0	2.0125	55.8	26.0368	64.3	NA	NA
2022-04-11	17	0	1.26	84.925	23.6773	72.525	NA	NA
2022-04-11	18	0	0.125	67.4	20.407	83.9	1	73.3
2022-04-11	19	0	0.6275	69.85	19.8292	87.05	1	73.3
2022-04-11	20	0	0.8825	83.15	19.5555	86.725	1	73.3
2022-04-11	21	0	0.2525	86.65	18.485	90.1	1	73.3
2022-04-11	22	0	0	87	17.1887	93.625	1	73.3
2022-04-11	23	0	0	87	16.0938	95.825	1	73.3
2022-04-12	0	0	0	87	15.9147	97.05	1	82
2022-04-12	1	0	0	87	15.4495	97.7	1	82
2022-04-12	2	0	0	87	15.5567	98.175	1	82
2022-04-12	3	0	0.125	87	15.9388	98.65	0	0
2022-04-12	4	0	0	87	14.918	98.925	0	0
2022-04-12	5	0	0	87	14.427	99.2	0	0
2022-04-12	6	0	0	87	14.4332	99.5	NA	NA
2022-04-12	7	0	1.005	89.825	17.396	99.375	NA	NA
2022-04-12	8	0.125	2.0125	82.825	22.2575	86.225	NA	NA
2022-04-12	9	0.125	2.895	57.575	24.473	76.1	NA	NA
2022-04-12	10	0	2.8925	54.775	25.3878	72.65	NA	NA
2022-04-12	11	0.125	2.895	66.325	26.3795	67.55	NA	NA
2022-04-12	12	0.25	3.3975	70.175	26.7235	64.475	NA	NA
2022-04-12	13	0.25	2.8925	83.2	28.2667	58.55	NA	NA
2022-04-12	14	0.25	2.3925	56.175	28.5568	53.4	NA	NA
2022-04-12	15	0	2.6425	51.925	28.118	53.55	NA	NA
2022-04-12	16	0	2.3925	38.25	27.8212	54.95	NA	NA
2022-04-12	17	0	1.635	18.575	25.454	64.925	NA	NA
2022-04-12	18	0	0.125	0	21.8747	78.5	1	82
2022-04-12	19	0	0	0	20.2635	85.7	1	82
2022-04-12	20	0	0.88	36.15	20.6088	84.425	1	82
2022-04-12	21	0	1.1325	122.475	19.8708	87.5	1	82
2022-04-12	22	0	0	123.5	18.182	93.35	1	82
2022-04-12	23	0	0	123.5	17.1532	95	1	82
2022-04-13	0	0	0	123.5	16.2963	96.375	1	89.5
2022-04-13	1	0	0	123.5	15.9207	97.15	1	89.5
2022-04-13	2	0	0	123.5	15.67	97.7	1	89.5
2022-04-13	3	0	0	123.5	15.5032	98.2	1	89.5
2022-04-13	4	0	0	123.5	15.3598	98.5	0	0
2022-04-13	5	0	0	123.5	15.1508	98.875	0	0
2022-04-13	6	0	0	123.5	15.5213	99.15	NA	NA
2022-04-13	7	0	0	123.5	17.8965	99.125	NA	NA
2022-04-13	8	0	1.6375	76.5	22.581	86.65	NA	NA
2022-04-13	9	0	2.5175	40.35	25.0658	72.65	NA	NA
2022-04-13	10	0.25	2.6425	57.925	26.3113	65.675	NA	NA
2022-04-13	11	0	2.645	35.075	27.616	62.775	NA	NA
2022-04-13	12	0	2.5175	40	28.9725	56.925	NA	NA
2022-04-13	13	0	2.265	190.225	30.2192	52.125	NA	NA
2022-04-13	14	0	2.5175	106.675	30.8562	49.1	NA	NA
2022-04-13	15	0	1.8875	32.625	27.3603	58.325	NA	NA
2022-04-13	16	0	1.385	76.175	25.5012	68.175	NA	NA
2022-04-13	17	0	0.63	75.8	24.8057	70.175	NA	NA
2022-04-13	18	0	0.505	75.8	22.9985	78.65	1	89.5
2022-04-13	19	0	1.6375	193.025	19.8825	93.55	1	89.5
2022-04-13	20	0	0.2525	235.9	19.502	96.125	1	89.5
2022-04-13	21	0	0.125	222.525	19.5018	97.125	1	89.5
2022-04-13	22	0	0	207.45	18.7885	97.675	1	89.5
2022-04-13	23	0	0.375	202.875	18.3543	98.05	1	89.5
2022-04-14	0	0	0	195.1	17.8255	98.275	1	95.3
2022-04-14	1	0	0	195.1	17.3735	98.5	1	95.3
2022-04-14	2	0	0	195.1	16.707	98.675	1	95.3
2022-04-14	3	0	0	195.1	16.368	98.925	1	95.3
2022-04-14	4	0	0	195.1	16.1535	99.2	1	95.3
2022-04-14	5	0	0	195.1	15.9147	99.525	0	0
2022-04-14	6	0	0	195.1	15.7837	99.65	NA	NA
2022-04-14	7	0	0	195.1	17.95	99.65	NA	NA
2022-04-14	8	0	2.0125	77.2	21.6532	92.225	NA	NA
2022-04-14	9	0	2.77	29.125	24.1895	79.55	NA	NA
2022-04-14	10	0	2.265	103.55	26.3295	69.925	NA	NA
2022-04-14	11	0	2.1375	187.075	27.499	62.675	NA	NA
2022-04-14	12	0	2.1375	96.525	28.6427	57.025	NA	NA
2022-04-14	13	0	2.2625	338.025	29.3777	52.8	NA	NA
2022-04-14	14	0	1.76	234.775	30.0983	50.725	NA	NA
2022-04-14	15	0	1.8875	249.9	30.0355	51.025	NA	NA
2022-04-14	16	0	1.2575	235.85	28.3223	55.4	NA	NA
2022-04-14	17	0	0.25	307.5	25.8585	65.2	NA	NA
2022-04-14	18	0	0	307.5	21.7185	85.625	1	95.3
2022-04-14	19	0	0.25	307.85	21.0735	87.875	1	95.3
2022-04-14	20	0	0.3775	113	21.0083	87.95	1	95.3
2022-04-14	21	0	0.3775	50.15	20.6325	91.025	1	95.3
2022-04-14	22	0	1.1325	66.675	20.9185	89.65	1	95.3
2022-04-14	23	0	0.7575	75.45	20.4715	90.325	1	95.3
2022-04-15	0	0	0.8825	80.7	20.18	92.35	NA	NA
2022-04-15	1	0	0.3775	88.4	19.2937	93.35	NA	NA
2022-04-15	2	0	0.3775	88.4	18.6695	95.95	NA	NA
2022-04-15	3	0	0.3775	88.4	18.6992	95.875	NA	NA
2022-04-15	4	0	0	88.4	17.6412	96.775	NA	NA
2022-04-15	5	0	0.63	85.25	18.6043	97.55	NA	NA
2022-04-15	6	0	0.5025	74.05	19.3652	96.75	NA	NA
2022-04-15	7	0	1.635	98.3	21.5452	91.325	NA	NA
2022-04-15	8	0.125	2.77	73.7	24.438	81.85	NA	NA
2022-04-15	9	0.125	2.645	38.975	25.8547	75.475	NA	NA
2022-04-15	10	0	2.77	46.325	26.99	70.525	NA	NA
2022-04-15	11	0	2.39	102.125	27.9692	67.375	NA	NA
2022-04-15	12	0.125	2.6425	21.4	29.228	63.025	NA	NA
2022-04-15	13	0	2.5175	249.925	30.4585	56.75	NA	NA
2022-04-15	14	0	2.0125	127.75	30.5905	54.475	NA	NA
2022-04-15	15	0	2.0125	251.65	30.6285	54.3	NA	NA
2022-04-15	16	0	2.0125	241.475	29.5915	56.15	NA	NA
2022-04-15	17	0.25	3.0225	88.425	25.1875	66.6	NA	NA
2022-04-15	18	0	1.1325	106.7	23.1185	78.5	NA	NA
2022-04-15	19	0	1.885	101.425	23.016	83.525	NA	NA
2022-04-15	20	0	1.5125	95.45	22.591	86.75	NA	NA
2022-04-15	21	0	0.3775	87	22.196	89.65	NA	NA
2022-04-15	22	0	0.125	87	21.2825	91.75	NA	NA
2022-04-15	23	0	0	87	20.573	94.65	NA	NA
2022-04-16	0	0	0.63	91.25	20.901	94.3	NA	NA
2022-04-16	1	0	0.125	99.7	20.8945	92.775	NA	NA
2022-04-16	2	0	1.01	104.25	21.2643	91.325	NA	NA
2022-04-16	3	0	1.6375	102.15	21.4198	90.05	NA	NA
2022-04-16	4	0	2.39	106.7	21.1867	88.95	NA	NA
2022-04-16	5	0	1.2575	105.65	19.8528	90.625	NA	NA
2022-04-16	6	0.125	2.1375	108.1	19.639	90.625	NA	NA
2022-04-16	7	0.6275	4.405	107.75	21.0858	87.4	NA	NA
2022-04-16	8	0.5	3.5225	91.625	23.3888	82.075	NA	NA
2022-04-16	9	0.755	4.405	82.125	24.437	78.7	NA	NA
2022-04-16	10	0.25	2.77	47.025	26.453	72.525	NA	NA
2022-04-16	11	0.5	3.5225	110.9	27.407	67.6	NA	NA
2022-04-16	12	0.25	2.895	90.2	28.2903	64.575	NA	NA
2022-04-16	13	0.125	2.3925	33.7	28.6717	61.95	NA	NA
2022-04-16	14	0.125	2.39	45.275	28.2913	60.9	NA	NA
2022-04-16	15	0.125	2.6425	23.875	29.8852	55.55	NA	NA
2022-04-16	16	0	2.265	100.725	28.3478	58.225	NA	NA
2022-04-16	17	0	1.13	40.7	25.1773	67.85	NA	NA
2022-04-16	18	0	0	49.1	22.1062	83.875	NA	NA
2022-04-16	19	0	0.2525	49.1	21.7003	85.6	NA	NA
2022-04-16	20	0	1.26	78.6	22.0465	88.7	NA	NA
2022-04-16	21	0	0.5025	99.35	21.9985	90.225	NA	NA
2022-04-16	22	0	0.5025	99.7	21.879	92.05	NA	NA
2022-04-16	23	0	0.3775	93.75	21.6465	90.925	NA	NA
2022-04-17	0	0	1.0075	93.05	21.4612	91.075	NA	NA
2022-04-17	1	0	0.755	99.35	21.0435	90.175	NA	NA
2022-04-17	2	0	0	99.7	20.2155	93.65	NA	NA
2022-04-17	3	0	1.26	99.7	20.3645	94.7	NA	NA
2022-04-17	4	0.125	2.6425	107.05	20.4537	92.675	NA	NA
2022-04-17	5	0	2.5175	100.4	19.6505	92.45	NA	NA
2022-04-17	6	0.375	2.6425	102.15	19.389	93.575	NA	NA
2022-04-17	7	0.5	3.775	102.85	20.4542	92.675	NA	NA
2022-04-17	8	0.5	3.2725	76.15	22.3992	86.3	NA	NA
2022-04-17	9	0.5	3.775	55.1	23.888	80.275	NA	NA
2022-04-17	10	0.5	3.525	68.425	24.6895	73.375	NA	NA
2022-04-17	11	0.25	3.27	36.5	25.9842	67.65	NA	NA
2022-04-17	12	0.375	3.145	47.05	27.1427	63.625	NA	NA
2022-04-17	13	0.125	2.265	39.325	27.7843	61.2	NA	NA
2022-04-17	14	0	2.39	40.375	28.7805	56	NA	NA
2022-04-17	15	0	2.64	185.675	29.672	54.55	NA	NA
2022-04-17	16	0	2.0125	120.75	27.8783	57.6	NA	NA
2022-04-17	17	0.125	2.0125	52.975	25.7937	64.1	NA	NA
2022-04-17	18	0	1.76	103.55	23.2628	73.175	NA	NA
2022-04-17	19	0	2.01	103.2	21.945	79.575	NA	NA
2022-04-17	20	0	2.265	109.5	21.3002	84.775	NA	NA
2022-04-17	21	0	1.385	95.85	20.3648	89.2	NA	NA
2022-04-17	22	0	1.885	104.95	20.0613	91.525	NA	NA
2022-04-17	23	0	1.385	111.25	19.4902	92.875	NA	NA
2022-04-18	0	0	0.755	110.9	18.937	94.55	NA	NA
2022-04-18	1	0	0.25	109.5	17.974	95.075	NA	NA
2022-04-18	2	0	0	109.5	16.6178	96.375	NA	NA
2022-04-18	3	0	0	109.5	17.2428	97.7	NA	NA
2022-04-18	4	0	0	109.5	16.058	98.025	NA	NA
2022-04-18	5	0	0.25	109.5	16.808	98.5	NA	NA
2022-04-18	6	0	0	109.5	16.5463	98.825	NA	NA
2022-04-18	7	0	1.7625	104.25	19.419	94.15	NA	NA
2022-04-18	8	0.25	2.8925	86.7	22.4115	81.65	NA	NA
2022-04-18	9	0.5	4.1525	61.075	24.1408	74.9	NA	NA
2022-04-18	10	0.5	3.3975	56.175	25.741	68.125	NA	NA
2022-04-18	11	0.25	2.77	59.325	26.606	63.775	NA	NA
2022-04-18	12	0.125	2.5175	46	27.4215	59.375	NA	NA
2022-04-18	13	0.125	2.645	57.2	28.8295	53.55	NA	NA
2022-04-18	14	0	2.3925	126.35	29.038	53.8	NA	NA
2022-04-18	15	0	1.8875	109.15	28.3667	52.95	NA	NA
2022-04-18	16	0	1.385	139.325	28.0068	53.55	NA	NA
2022-04-18	17	0	1.635	58.6	25.1883	61.65	NA	NA
2022-04-18	18	0	0.125	126.4	21.671	76.075	NA	NA
2022-04-18	19	0	1.0075	117.25	21.6762	77.975	NA	NA
2022-04-18	20	0	1.385	107.75	21.151	81.575	NA	NA
2022-04-18	21	0	0.755	106.7	20.1325	85.375	NA	NA
2022-04-18	22	0	0.6275	106.7	19.502	88.375	NA	NA
2022-04-18	23	0	0.6275	107.75	18.955	90.525	NA	NA
2022-04-19	0	0	0.3775	112.3	18.5862	90.1	1	93.4
2022-04-19	1	0	1.2575	104.6	18.925	92.275	1	93.4
2022-04-19	2	0	0.6275	97.25	18.5805	93.875	1	93.4
2022-04-19	3	0	1.01	92	18.2415	91.75	1	93.4
2022-04-19	4	0	1.2575	101.1	17.974	90.875	1	93.4
2022-04-19	5	0	1.3825	94.775	17.861	91.775	1	93.4
2022-04-19	6	0	1.8875	103.2	18.307	91.25	NA	NA
2022-04-19	7	0	3.0175	106.7	19.9365	87.05	NA	NA
2022-04-19	8	0.755	4.155	103.55	22.0347	80.625	NA	NA
2022-04-19	9	0.5	3.3975	101.1	22.615	79.425	NA	NA
2022-04-19	10	0.5	3.4	70.55	25.5045	71.275	NA	NA
2022-04-19	11	0.125	2.895	85.65	24.9928	68.5	NA	NA
2022-04-19	12	0.125	3.0175	84.95	25.5478	69.05	NA	NA
2022-04-19	13	0.125	2.14	129.875	27.7828	59.675	NA	NA
2022-04-19	14	0	1.6375	95.5	26.9255	60.65	NA	NA
2022-04-19	15	0	0.25	91.3	24.4522	72.075	NA	NA
2022-04-19	16	0	1.26	124.25	25.484	75.575	NA	NA
2022-04-19	17	0	2.265	135.475	21.9108	81.875	NA	NA
2022-04-19	18	0.5025	2.895	99	19.371	93.275	0	0
2022-04-19	19	0	1.8875	109.175	18.8777	94.775	0	0
2022-04-19	20	0.125	2.1375	98.65	18.5742	94.275	1	93.4
2022-04-19	21	0	0.2525	103.9	18.081	94.625	1	93.4
2022-04-19	22	0	0	103.9	18.0155	96.725	1	93.4
2022-04-19	23	0	0.125	110.2	17.3498	97.425	1	93.4
2022-04-20	0	0	0	120.7	17.1415	98.05	1	86.1
2022-04-20	1	0.6275	3.5225	104.25	17.9563	97.6	1	86.1
2022-04-20	2	0.8825	4.1525	100.4	17.2188	95.225	1	86.1
2022-04-20	3	1.135	4.9075	101.8	16.8618	94.025	1	86.1
2022-04-20	4	1.01	4.1525	100.05	16.7785	93.65	1	86.1
2022-04-20	5	0.25	2.7675	99	16.2067	94.1	1	86.1
2022-04-20	6	0	2.265	95.475	16.4155	93.825	NA	NA
2022-04-20	7	0.375	3.65	96.2	16.7725	93.525	NA	NA
2022-04-20	8	0.25	3.3975	94.8	17.968	90.35	NA	NA
2022-04-20	9	0.5025	3.02	95.85	19.4665	86.775	NA	NA
2022-04-20	10	0.375	3.27	83.175	21.2228	81.175	NA	NA
2022-04-20	11	0.125	2.5175	37.575	21.832	78.125	NA	NA
2022-04-20	12	0	2.265	32.975	22.9215	75.175	NA	NA
2022-04-20	13	0.375	3.3975	26.3	22.0323	79.175	NA	NA
2022-04-20	14	0.125	2.77	104.25	21.4973	80.125	NA	NA
2022-04-20	15	0	2.3925	20.35	23.5285	73.9	NA	NA
2022-04-20	16	0.375	2.77	24.55	22.2082	74.15	NA	NA
2022-04-20	17	0.5	3.5225	57.9	19.734	83.475	NA	NA
2022-04-20	18	0.25	2.7675	70.55	18.5328	89.375	0	0
2022-04-20	19	0.755	4.405	96.9	18.3068	87.575	0	0
2022-04-20	20	0.6275	3.5225	98.3	18.1822	85.95	0	0
2022-04-20	21	0	2.2675	92.675	17.5695	87.775	1	86.1
2022-04-20	22	0	1.0075	107.75	16.2548	95.95	1	86.1
2022-04-20	23	0	0.125	117.55	16.2605	97.4	1	86.1
2022-04-21	0	0	0.6275	112.3	16.2188	97.8	1	76.5
2022-04-21	1	0	1.0075	90.6	16.171	98.45	1	76.5
2022-04-21	2	0	0.125	91.3	16.2485	98.625	1	76.5
2022-04-21	3	0	1.1325	90.575	16.332	98.875	1	76.5
2022-04-21	4	0.25	2.14	94.1	16.0282	99.1	1	76.5
2022-04-21	5	0.25	2.895	97.25	15.402	99.375	1	76.5
2022-04-21	6	0.375	3.27	97.25	15.0913	98.825	NA	NA
2022-04-21	7	0.25	2.6425	96.55	15.485	97.675	NA	NA
2022-04-21	8	0.755	3.6475	96.55	16.7965	94.075	NA	NA
2022-04-21	9	0.6275	4.025	93.4	17.4805	90.575	NA	NA
2022-04-21	10	0.125	2.645	79.3	18.5862	87.625	NA	NA
2022-04-21	11	0.6275	3.775	85.6	19.3355	84.6	NA	NA
2022-04-21	12	0.125	2.6425	78.25	18.7347	86.65	NA	NA
2022-04-21	13	0.125	2.7675	70.55	19.151	87.25	NA	NA
2022-04-21	14	0	2.39	90.575	18.8242	87.3	NA	NA
2022-04-21	15	0.6275	3.775	94.8	18.182	89	NA	NA
2022-04-21	16	0.5	3.7725	99.35	18.2295	87.5	NA	NA
2022-04-21	17	0.125	2.39	96.175	16.5882	94.425	NA	NA
2022-04-21	18	0	0.3775	84.2	16.4688	95.55	0	0
2022-04-21	19	0	0.2525	84.2	16.1953	97.125	0	0
2022-04-21	20	0.125	2.7675	84.275	15.6285	97.875	0	0
2022-04-21	21	0	1.635	89.85	15.4078	97.475	0	0
2022-04-21	22	0	0.375	30.2	15.1807	97.95	1	76.5
2022-04-21	23	0	0.3775	59.65	14.804	98.525	1	76.5
2022-04-22	0	0	0	88.4	13.774	98.8	NA	NA
2022-04-22	1	0	0	88.4	13.2568	99.2	NA	NA
2022-04-22	2	0	0	88.4	13.2385	99.475	NA	NA
2022-04-22	3	0	0	88.4	13.4015	99.7	NA	NA
2022-04-22	4	0	0	88.4	12.859	99.775	NA	NA
2022-04-22	5	0	0	88.4	12.2133	100	NA	NA
2022-04-22	6	0	0	88.4	11.9465	100	NA	NA
2022-04-22	7	0	0.3775	89.475	14.1255	100	NA	NA
2022-04-22	8	0.375	3.1475	95.5	15.909	99.6	NA	NA
2022-04-22	9	0	2.515	86	17.7895	96.65	NA	NA
2022-04-22	10	0	2.3925	56.15	19.8113	89.825	NA	NA
2022-04-22	11	0	2.0125	32.65	20.168	87.9	NA	NA
2022-04-22	12	0	1.385	111.95	21.151	84.35	NA	NA
2022-04-22	13	0	1.26	44.225	22.7775	78.275	NA	NA
2022-04-22	14	0	2.01	72.975	22.191	77.325	NA	NA
2022-04-22	15	0	0.25	42.825	21.0377	85.225	NA	NA
2022-04-22	16	0	0	37.2	21.2885	86.9	NA	NA
2022-04-22	17	0	0.25	36.5	20.1388	90.4	NA	NA
2022-04-22	18	0	0.125	36.5	19.0798	94.425	NA	NA
2022-04-22	19	0	0	36.5	17.8137	96.45	NA	NA
2022-04-22	20	0	0.125	36.5	17.1532	97.7	NA	NA
2022-04-22	21	0	0.88	63.525	17.4093	97.725	NA	NA
2022-04-22	22	0	0	92.7	16.6593	97.8	NA	NA
2022-04-22	23	0	0.25	92.7	16.5285	98.375	NA	NA
2022-04-23	0	0	0	92.7	15.9685	98.325	NA	NA
2022-04-23	1	0	0	92.7	15.324	98.75	NA	NA
2022-04-23	2	0	0	92.7	15.169	99.1	NA	NA
2022-04-23	3	0	0	92.7	15.1985	99.425	NA	NA
2022-04-23	4	0	0	92.7	14.4633	99.775	NA	NA
2022-04-23	5	0	0	92.7	14.14	99.975	NA	NA
2022-04-23	6	0	0	92.7	14.044	100	NA	NA
2022-04-23	7	0	0.125	92.35	16.8723	99.95	NA	NA
2022-04-23	8	0.25	3.145	75.8	20.8233	90.075	NA	NA
2022-04-23	9	0.25	3.02	62.475	22.2338	82.425	NA	NA
2022-04-23	10	0.125	2.3925	36.15	23.4907	76.5	NA	NA
2022-04-23	11	0.25	2.39	35.45	24.8235	70.8	NA	NA
2022-04-23	12	0	2.3925	27.725	25.614	67.35	NA	NA
2022-04-23	13	0.125	2.6425	43.525	26.8257	62.7	NA	NA
2022-04-23	14	0	2.3925	120.725	27.024	60.3	NA	NA
2022-04-23	15	0	1.76	34.75	26.6425	58.775	NA	NA
2022-04-23	16	0	1.385	193.05	26.5998	60.175	NA	NA
2022-04-23	17	0	0.755	22.85	23.2033	72.325	NA	NA
2022-04-23	18	0	0	21.1	19.7935	88.1	NA	NA
2022-04-23	19	0	0.755	33.375	18.8837	91.7	NA	NA
2022-04-23	20	0.125	2.14	95.825	19.5792	88.65	NA	NA
2022-04-23	21	0.25	2.14	99	19.044	89.75	NA	NA
2022-04-23	22	0	0.2525	98.65	17.3495	93.9	NA	NA
2022-04-23	23	0	0	98.3	16.2485	96.225	NA	NA
2022-04-24	0	0	0	98.3	15.5988	97.35	NA	NA
2022-04-24	1	0	0	98.3	15.8133	98.25	NA	NA
2022-04-24	2	0	0	98.3	14.6608	98.575	NA	NA
2022-04-24	3	0	0	98.3	14.4335	98.975	NA	NA
2022-04-24	4	0	0	98.3	14.164	99.225	NA	NA
2022-04-24	5	0	0	98.3	13.954	99.4	NA	NA
2022-04-24	6	0	0	98.3	14.4153	99.7	NA	NA
2022-04-24	7	0	0.125	98.3	16.7593	99.45	NA	NA
2022-04-24	8	0.125	2.14	54.05	20.9545	88.3	NA	NA
2022-04-24	9	0.125	2.77	34.05	23.3287	79.475	NA	NA
2022-04-24	10	0.375	3.3975	108.1	24.418	73.725	NA	NA
2022-04-24	11	0	2.6425	118.625	25.168	69.925	NA	NA
2022-04-24	12	0	2.2625	48.775	25.921	66.55	NA	NA
2022-04-24	13	0	1.635	107.75	27.0832	61.6	NA	NA
2022-04-24	14	0.125	2.265	22.8	27.6665	56.425	NA	NA
2022-04-24	15	0	1.8875	171.275	28.2765	55.525	NA	NA
2022-04-24	16	0	0.755	322.55	26.299	62.15	NA	NA
2022-04-24	17	0	0.125	9.45	23.7515	72.725	NA	NA
2022-04-24	18	0	0	7	20.4423	87.975	NA	NA
2022-04-24	19	0	0	7	19.1453	92.7	NA	NA
2022-04-24	20	0	0.125	7	18.7587	93.6	NA	NA
2022-04-24	21	0	0.5025	46.65	19.0145	92.25	NA	NA
2022-04-24	22	0	0	50.5	17.0105	95.225	NA	NA
2022-04-24	23	0	0	50.5	16.457	96.925	NA	NA
2022-04-25	0	0	0	50.5	15.724	97.75	0	0
2022-04-25	1	0	0	50.5	15.336	98.35	0	0
2022-04-25	2	0	0.125	50.5	15.873	98.775	1	31
2022-04-25	3	0	0	50.5	15.509	99.1	1	31
2022-04-25	4	0	0.125	50.5	15.7535	99.4	1	31
2022-04-25	5	0	0.25	277.975	14.4095	99.625	1	31
2022-04-25	6	0	0	355.2	13.948	99.75	NA	NA
[truncated: 1,601 more rows]

## Sheet: DD
Data Dictionary for Weather.xlsx
Description	Weather and moonlight measurements for study period
Column Name	Description	Format
collDate	Collection date (night HLC was deployed. E.g. "02/08/2022" for HLC conducted on the night of Feb 8 and morning of Feb 9.)	MM/DD/YYYY
Hour	Collection hour from 18 (1800-1900 hr) to 5 (0500-0600 hr)	Numeric (18-23; 0-5)
WindSpeedHr	Mean wind speed during hour (m/s)	Numeric
GustSpeedHr	Max gust speed during hour (m/s)	Numeric
WindDirHr	Mean wind direction during hour (degrees)	Numeric (1-360)
TempHr	Mean temperature during hour (degrees C)	Numeric
RHHr	Mean relative humidity during hour (%)	Numeric
MoonPresent	Presence or absence of moon during hour	Numeric (1 = moon present; 0 = moon absent)
HrlyIllum	"Hourly Illumination", measured as the percentage of moon visible based on phase, multipled by MoonPresence	Numeric
